# Supplementary material for: Hydrogen Sulfide Sensitizes Acinetobacter baumannii to Killing by Antibiotics
Source: Front Microbiol. 2020 Aug 7;11:1875. doi: 10.3389/fmicb.2020.01875 (PMC7427342; doi:10.3389/fmicb.2020.01875)
Supplement: Supplementary file 1 [file Table_1.xlsx]

## Sheet: Legend
Legend
Supplementary Table S1	Peptide Spectral Match (PSM) List)
Data generated by searching .raw files against the MASCOT database in Thermo Proteome Discoverer.
Annotated.Sequence	Annotated Peptide Sequence
Protein.Accessions	Uniprot Accession Number
Protein.Descriptions	Protein Description
Missed.Cleavages	Missed trypsin cleavage
Charge	Peptide charge
Isolation.Interference....	Precursor Isolation Inteference (%)
Spectrum.File	Spectrum File Name
Abundance..126	Abundance for each reporter channel extracted as ion count
Abundance..127N
Abundance..127C
Abundance..128N
Abundance..128C
Abundance..129N
Abundance..129C
Abundance..130N
Abundance..130C
Abundance..131
Ions.Score	MASCOT Score
Supplementary Table S2	Aggregate Proteomics Data
Dataset generated by using the PSM list as input in MSTMTStats for evaluating summary proteomic data. Col-Colistin treated. NAHS - NAHS treated. NAHS-Col - Col and NAHS treated.
Protein	Uniprot Accession
Description	Protein Description
Length	Protein Length
log2FC	log2(FoldChangeoverUntreated)
SE	Standard Error
-LogP.vlaue	-Log10(p.value)
GO IDs	Gene Ontology ID number
GO Names	Gene Ontology Name
Enzyme Codes	KEGG Enzyme Code
Enzyme Names	KEGG Enzyme Name
InterPro IDs	Interpro Domain IDs

## Sheet: Supplementary Table S1
Annotated.Sequence	Protein.Accessions	Protein.Descriptions	Missed.Cleavages	Charge	Isolation.Interference....	Spectrum.File	Abundance..126	Abundance..127N	Abundance..127C	Abundance..128N	Abundance..128C	Abundance..129N	Abundance..129C	Abundance..130N	Abundance..130C	Abundance..131	Ions.Score
[K].vGTVDHLEGENQLk.[L]	V5VBM8	DUF2171 domain-containing protein OS=Acinetobacter baumannii OX=470 GN=A7934_17730 PE=4 SV=1	0	3	3.89455	20200313_AS_ABAUM_REP1_2_F1.raw	16582131	213381280	5.82959e+06	192998016	220969808	28130264	265723600	6607211	240554608	200192048	47
[K].hADVIAScGTk.[V]	V5VBM8	DUF2171 domain-containing protein OS=Acinetobacter baumannii OX=470 GN=A7934_17730 PE=4 SV=1	0	3	3.73183	20200313_AS_ABAUM_REP1_2_F3.raw	12971040	130327096	4.46357e+06	118140704	148268080	30490574	208596496	7622946	183112784	166375488	46
[K].HADVIAScGTk.[V]	V5VBM8	DUF2171 domain-containing protein OS=Acinetobacter baumannii OX=470 GN=A7934_17730 PE=4 SV=1	0	3	3.21723	20200313_AS_ABAUM_REP1_2_F2.raw	9217504	108807016	4384304	116634376	186317120	23979006	180343104	4.96273e+06	150816816	143120064	44
[M].gLFDFVk.[G]	V5VG70	LysM domain-containing protein OS=Acinetobacter baumannii OX=470 GN=lysM PE=4 SV=1	0	2	0	20200313_AS_ABAUM_REP1_2_F6.raw	14869600	91393376	6366809	94040264	147041952	32222570	127853824	7.87242e+06	113354856	129313912	32
[R].tVGAGVVAk.[V]	A0A081H5Y7	Elongation factor Tu OS=Acinetobacter baumannii OX=470 GN=tufB_2 PE=3 SV=1	0	2	0	20200313_AS_ABAUM_REP1_2_F5.raw	199924240	89276960	228948880	89986736	108646992	303948288	125031744	287336320	102280680	120042472	53
[R].VqSVAVk.[L]	A0A0D5YMU2	DNA topoisomerase 1 OS=Acinetobacter baumannii OX=470 GN=topA PE=3 SV=1	0	2	0.108634	20200313_AS_ABAUM_REP1_2_F1.raw	160604368	90789968	238262048	106313536	195540832	195690624	123791560	262031088	93266712	110704688	41
[R].kLPLAIAk.[A]	A0A0D5YGI0	Diaminobutyrate--2-oxoglutarate aminotransferase OS=Acinetobacter baumannii OX=470 GN=dat PE=3 SV=1	1	3	6.41528	20200313_AS_ABAUM_REP1_2_F8.raw	91224944	78610624	114848680	89164744	120574744	152281568	124116872	129426056	103141600	103437992	41
[R].aFGFPFk.[-]	V5VB41	50S ribosomal protein L5 OS=Acinetobacter baumannii OX=470 GN=rplE PE=3 SV=1	0	2	0	20200313_AS_ABAUM_REP1_2_F8.raw	198325840	56304240	223555776	69704200	121651536	292203008	104603344	359999840	71182584	102992104	34
[R].sFGAPHITk.[D]	V5VAH2	60 kDa chaperonin OS=Acinetobacter baumannii OX=470 GN=cpn60 PE=3 SV=1	0	3	4.3926	20200313_AS_ABAUM_REP1_2_F6.raw	110642864	61690316	104851304	63542560	95711152	148271968	100778064	96238672	73768168	98428344	35
[M].gLFDFVk.[G]	V5VG70	LysM domain-containing protein OS=Acinetobacter baumannii OX=470 GN=lysM PE=4 SV=1	0	2	0	20200313_AS_ABAUM_REP3_4_F7.raw	66765148	244788496	277754144	219005488	243112656	12750944	70441864	10413601	134953792	97356264	34
[K].eAAPGTIR.[A]	V5VIC4	Nucleoside diphosphate kinase OS=Acinetobacter baumannii OX=470 GN=ndk PE=1 SV=1	0	2	2.45054	20200313_AS_ABAUM_REP1_2_F1.raw	88579832	53584408	137298512	58359604	92197200	123237976	76894744	169919136	63208152	94889752	34
[K].vGTVDHLEGENQLk.[L]	V5VBM8	DUF2171 domain-containing protein OS=Acinetobacter baumannii OX=470 GN=A7934_17730 PE=4 SV=1	0	3	3.51372	20200313_AS_ABAUM_REP3_4_F1.raw	28908690	290093600	122882296	232743744	211239824	15165967	79680616	7.25479e+06	140230912	92601144	45
[K].hADVIAScGTk.[V]	V5VBM8	DUF2171 domain-containing protein OS=Acinetobacter baumannii OX=470 GN=A7934_17730 PE=4 SV=1	0	3	4.06966	20200313_AS_ABAUM_REP3_4_F3.raw	52438104	286171008	137366192	223221888	182465280	20145424	80879472	8.16554e+06	141761968	92482936	48
[R].gFASmDPER.[V]	A0A0D5YIK7	KGG domain-containing protein OS=Acinetobacter baumannii OX=470 GN=ABUW_2433 PE=4 SV=1	0	2	0	20200313_AS_ABAUM_REP1_2_F1.raw	19848750	128236576	3.89169e+06	130397720	165404848	21226670	164438112	3.2079e+06	145429568	91906416	33
[R].tVGAGVVAk.[V]	A0A081H5Y7	Elongation factor Tu OS=Acinetobacter baumannii OX=470 GN=tufB_2 PE=3 SV=1	0	2	0	20200313_AS_ABAUM_REP3_4_F5.raw	558039040	226881984	316427520	182497952	161185776	196232704	86975504	191335520	118969576	91846328	57
[R].lINAEGk.[S]	A0A0E1JRA6	Catalase OS=Acinetobacter baumannii OX=470 GN=katE PE=3 SV=1	0	2	2.99259	20200313_AS_ABAUM_REP1_2_F4.raw	13102026	61444204	2.96226e+06	100566576	109123656	20255742	131510528	4.05186e+06	85090656	82522136	30
[K].vGTVDHLEGENQLk.[L]	V5VBM8	DUF2171 domain-containing protein OS=Acinetobacter baumannii OX=470 GN=A7934_17730 PE=4 SV=1	0	3	4.22553	20200313_AS_ABAUM_REP3_4_F2.raw	28432514	257964048	107875512	206539680	179001744	10548295	60289720	7692792	105213984	81684368	45
[R].vTEAELEGR.[E]	V5V9M8	50S ribosomal protein L3 OS=Acinetobacter baumannii OX=470 GN=rplC PE=3 SV=1	0	2	0	20200313_AS_ABAUM_REP1_2_F1.raw	172929392	52748956	222576016	57876004	83254296	193775888	65166100	202201184	55550612	74694424	48
[K].dLDATSPk.[L]	R9RIP4	Hcp family protein OS=Acinetobacter baumannii OX=470 GN=hcp PE=4 SV=1	0	2	0	20200313_AS_ABAUM_REP1_2_F1.raw	82320344	78647328	73882024	79658464	137052784	113642688	71192800	55796912	53952388	74606592	44
[R].sPIWVGGGk.[T]	V5V9M5	50S ribosomal protein L4 OS=Acinetobacter baumannii OX=470 GN=rplD PE=3 SV=1	0	2	0	20200313_AS_ABAUM_REP1_2_F7.raw	136512720	43478372	176664336	48730448	65794232	195473936	66352964	233284368	58069048	72415432	38
[K].lGVLVSk.[V]	V5VGL2	Trigger factor OS=Acinetobacter baumannii OX=470 GN=tig PE=3 SV=1	0	2	0.209895	20200313_AS_ABAUM_REP1_2_F8.raw	107157040	47214312	131380496	46506032	60741828	134518272	59602408	173269488	56663200	72266616	28
[R].vqSVAVk.[L]	A0A0D5YMU2	DNA topoisomerase 1 OS=Acinetobacter baumannii OX=470 GN=topA PE=3 SV=1	0	2	0.438956	20200313_AS_ABAUM_REP1_2_F3.raw	125370784	68786960	151327328	64753368	85902656	154767616	80678112	139788832	58751600	70956208	30
[K].kSPSSLAFVQQQNR.[D]	V5VAT1	Uncharacterized protein OS=Acinetobacter baumannii OX=470 GN=A7934_08110 PE=4 SV=1	1	3	2.95836	20200313_AS_ABAUM_REP1_2_F8.raw	29097944	45294364	17506218	47938572	67153232	43600704	66259436	28983856	57734756	70890400	58
[K].akVEAVcAk.[F]	V5VBJ2	Serine hydroxymethyltransferase OS=Acinetobacter baumannii OX=470 GN=glyA2 PE=1 SV=1	1	3	8.30094	20200313_AS_ABAUM_REP1_2_F5.raw	64244136	45119892	97608064	45113488	75084584	102535672	71077168	139677232	60612976	70080048	30
[R].aGDkVQSGNDAPIRPGNcLPLR.[N]	V5V9H7	50S ribosomal protein L2 OS=Acinetobacter baumannii OX=470 GN=rplB PE=3 SV=1	2	4	0	20200313_AS_ABAUM_REP1_2_F5.raw	104871344	26535490	97606840	33030866	53887928	165958608	39340944	177821056	28824782	68185960	31
[M].gLFDFVk.[G]	V5VG70	LysM domain-containing protein OS=Acinetobacter baumannii OX=470 GN=lysM PE=4 SV=1	0	2	2.64642	20200313_AS_ABAUM_REP1_2_F6.raw	8.22928e+06	48144584	3.7986e+06	54204624	77219320	17627296	73535568	5.25914e+06	60723560	67546000	32
[R].kLQLVGVGYk.[A]	A0A059ZGZ2	50S ribosomal protein L6 OS=Acinetobacter baumannii OX=470 GN=rplF PE=3 SV=1	1	3	5.12794	20200313_AS_ABAUM_REP1_2_F8.raw	87562184	39283636	98140928	41174672	59174668	118330656	55801276	109493520	48080756	67521592	48
[K].vGTVDHLEGENQLk.[L]	V5VBM8	DUF2171 domain-containing protein OS=Acinetobacter baumannii OX=470 GN=A7934_17730 PE=4 SV=1	0	3	4.03699	20200313_AS_ABAUM_REP3_4_F2.raw	28473924	227286608	110469224	189682496	150679120	10213984	62365744	5093166	110746336	66303596	45
[R].aQIEESTSEYDREk.[L]	V5VAH2	60 kDa chaperonin OS=Acinetobacter baumannii OX=470 GN=cpn60 PE=3 SV=1	1	3	2.8788	20200313_AS_ABAUM_REP1_2_F1.raw	76233152	41319568	92772184	40019432	77835488	91258968	64686328	96749376	54634060	65715412	44
[R].vFLSAGTGk.[L]	V5VBA5	30S ribosomal protein S9 OS=Acinetobacter baumannii OX=470 GN=rpsI PE=3 SV=1	0	2	1.51897	20200313_AS_ABAUM_REP1_2_F8.raw	148035120	36309456	151199040	41376120	57691708	164251056	55217824	215189536	43957776	63979340	49
[R].aFGFPFk.[-]	V5VB41	50S ribosomal protein L5 OS=Acinetobacter baumannii OX=470 GN=rplE PE=3 SV=1	0	2	0	20200313_AS_ABAUM_REP3_4_F8.raw	505943808	134185640	277082528	130491584	130599552	107984288	62143560	135003824	80357720	63818288	35
[K].HADVIAScGTk.[V]	V5VBM8	DUF2171 domain-containing protein OS=Acinetobacter baumannii OX=470 GN=A7934_17730 PE=4 SV=1	0	3	4.09545	20200313_AS_ABAUM_REP3_4_F2.raw	26569042	195353392	102010856	193423952	204665520	13796572	56031696	5247426	99710896	63668044	56
[K].aAQYVHSHPGEVcPAk.[W]	V5VEN5	Alkyl hydroperoxide reductase C OS=Acinetobacter baumannii OX=470 GN=ahpC_2 PE=3 SV=1	0	4	0.405627	20200313_AS_ABAUM_REP1_2_F3.raw	16676751	44342284	9251105	44086836	71418200	17133336	67393680	17437936	57182672	63462936	30
[R].TVGAGVVAk.[V]	A0A081H5Y7	Elongation factor Tu OS=Acinetobacter baumannii OX=470 GN=tufB_2 PE=3 SV=1	0	2	4.39672	20200313_AS_ABAUM_REP1_2_F2.raw	85659568	39735640	115796000	46136836	82203808	111673992	63609812	163017904	55839292	63114708	57
[K].gPLGYAMIkk.[M]	V5V9P9	50S ribosomal protein L13 OS=Acinetobacter baumannii OX=470 GN=rplM PE=3 SV=1	1	3	8.11391	20200313_AS_ABAUM_REP1_2_F8.raw	75571664	13682732	97416896	23996480	35503436	159638080	53531836	226627488	38976016	62207368	33
[K].gALINVck.[D]	V5VAT1	Uncharacterized protein OS=Acinetobacter baumannii OX=470 GN=A7934_08110 PE=4 SV=1	0	2	0	20200313_AS_ABAUM_REP3_4_F7.raw	95700336	187207456	165386704	151249776	160887744	27432508	49914632	24026684	85514832	61376152	34
[R].gFASMDPER.[V]	A0A0D5YIK7	KGG domain-containing protein OS=Acinetobacter baumannii OX=470 GN=ABUW_2433 PE=4 SV=1	0	2	0	20200313_AS_ABAUM_REP3_4_F2.raw	44972388	353254624	101232840	279746176	273515488	12264066	70933408	7715898	125381880	61277968	36
[M].skVcQVTGk.[R]	V5VIG4	50S ribosomal protein L28 OS=Acinetobacter baumannii OX=470 GN=rpmB PE=3 SV=1	1	3	5.75777	20200313_AS_ABAUM_REP1_2_F7.raw	146624096	29985424	171281472	34590580	46574504	187283440	51001960	246534848	37745052	60137112	26
[R].eATGLGLk.[E]	V5VHN5	50S ribosomal protein L7/L12 OS=Acinetobacter baumannii OX=470 GN=rplL PE=3 SV=1	0	2	0	20200313_AS_ABAUM_REP3_4_F3.raw	421288576	133556560	222009408	113472728	229960480	164830048	44184408	143961328	48306284	60004108	40
[K].hADVIAScGTk.[V]	V5VBM8	DUF2171 domain-containing protein OS=Acinetobacter baumannii OX=470 GN=A7934_17730 PE=4 SV=1	0	3	4.49495	20200313_AS_ABAUM_REP3_4_F4.raw	25623368	149759440	66966676	114898112	98997232	10612520	45427304	4335358	78762120	59119388	44
[M].skVcQVTGk.[R]	V5VIG4	50S ribosomal protein L28 OS=Acinetobacter baumannii OX=470 GN=rpmB PE=3 SV=1	1	3	5.79491	20200313_AS_ABAUM_REP1_2_F7.raw	126953224	29264992	145402560	29231012	49467936	191605024	46678948	235020976	38011420	58567812	29
[K].kSPSSLAFVQQQNR.[D]	V5VAT1	Uncharacterized protein OS=Acinetobacter baumannii OX=470 GN=A7934_08110 PE=4 SV=1	1	3	0.182553	20200313_AS_ABAUM_REP3_4_F8.raw	90797216	161674656	139158272	136930016	128081448	27731538	45848940	27485410	89619352	58549540	54
[R].akLEGLVADLVAR.[T]	A0A0D5YNP4	Chaperone protein DnaK OS=Acinetobacter baumannii OX=470 GN=dnaK PE=2 SV=1	1	3	3.23213	20200313_AS_ABAUM_REP1_2_F7.raw	43956408	46095172	45288004	47619424	74380360	59843980	70926656	35707080	60365760	58297908	39
[K].HADVIAScGTk.[V]	V5VBM8	DUF2171 domain-containing protein OS=Acinetobacter baumannii OX=470 GN=A7934_17730 PE=4 SV=1	0	2	0	20200313_AS_ABAUM_REP1_2_F1.raw	3.58121e+06	47023208	2158130	49725256	72049936	10529136	72150360	2.02614e+06	64956728	56912356	57
[R].dASELLR.[K]	V5VEN5	Alkyl hydroperoxide reductase C OS=Acinetobacter baumannii OX=470 GN=ahpC_2 PE=3 SV=1	0	2	0	20200313_AS_ABAUM_REP1_2_F2.raw	44394076	44583368	49041440	46354492	74223416	59822648	60187252	64283364	52442216	56696552	34
[K].gALINVck.[D]	V5VAT1	Uncharacterized protein OS=Acinetobacter baumannii OX=470 GN=A7934_08110 PE=4 SV=1	0	2	8.37662	20200313_AS_ABAUM_REP1_2_F7.raw	27156748	50245000	26764386	57759648	83273432	36838816	58114644	29068598	58977868	55139804	41
[K].aAAFDGk.[V]	V5VIV0	50S ribosomal protein L10 OS=Acinetobacter baumannii OX=470 GN=rplJ PE=3 SV=1	0	2	0.887065	20200313_AS_ABAUM_REP1_2_F3.raw	85668240	33137422	130686840	38385740	56699600	113063040	50500940	182599232	40174296	54425312	34
[K].vLFVGTk.[R]	V5VBC2	30S ribosomal protein S2 OS=Acinetobacter baumannii OX=470 GN=rpsB PE=3 SV=1	0	2	0.326243	20200313_AS_ABAUM_REP3_4_F8.raw	376760928	171208144	263418480	133033472	143482880	129599048	44817960	161463440	66831748	54111140	40
[M].gLFDFVk.[G]	V5VG70	LysM domain-containing protein OS=Acinetobacter baumannii OX=470 GN=lysM PE=4 SV=1	0	2	3.04484	20200313_AS_ABAUM_REP3_4_F7.raw	36343032	151347568	156651232	129419352	137136976	7.40175e+06	40082628	6.00771e+06	73320624	53830692	32
[M].gLFDFVk.[G]	V5VG70	LysM domain-containing protein OS=Acinetobacter baumannii OX=470 GN=lysM PE=4 SV=1	0	2	0.214918	20200313_AS_ABAUM_REP3_4_F6.raw	31490798	130110672	139459152	114553248	124625584	7.42229e+06	34070596	4777372	68110272	53509676	34
[R].sINLSIk.[A]	V5VDL1	30S ribosomal protein S1 OS=Acinetobacter baumannii OX=470 GN=rpsA PE=3 SV=1	0	2	19.6415	20200313_AS_ABAUM_REP1_2_F7.raw	72244528	26779524	88654168	26798870	44371192	109313848	48099672	125341536	37744724	52207864	28
[K].kAAVLVk.[K]	A0A0X3QXR9	50S ribosomal protein L22 OS=Acinetobacter baumannii OX=470 GN=rplV PE=3 SV=1	1	3	9.74651	20200313_AS_ABAUM_REP3_4_F8.raw	370203872	130608712	222667072	114145672	127748960	121518992	51389580	115257912	72814632	52133784	27
[K].vLVQGFTGk.[N]	A0A0Q1DNT0	Succinate--CoA ligase [ADP-forming] subunit alpha OS=Acinetobacter baumannii OX=470 GN=sucD PE=3 SV=1	0	2	0	20200313_AS_ABAUM_REP1_2_F8.raw	78540320	31968098	84414344	35585180	49155908	98150112	52300468	123688184	37826448	50991976	56
[R].gIGSGVGk.[T]	V5V957	50S ribosomal protein L15 OS=Acinetobacter baumannii OX=470 GN=rplO PE=3 SV=1	0	2	0	20200313_AS_ABAUM_REP3_4_F5.raw	360282080	117660048	225828480	101272016	119018592	123899016	49363048	140813648	69932504	50687328	45
[R].gATTLPAGTGk.[T]	V5VH86	50S ribosomal protein L1 OS=Acinetobacter baumannii OX=470 GN=rplA PE=3 SV=1	0	2	0	20200313_AS_ABAUM_REP1_2_F5.raw	63594196	19802586	94018160	21859112	47735012	95451776	32221288	140995456	27162244	50482788	30
[K].kQTVSMPSSk.[L]	V5V952	30S ribosomal protein S8 OS=Acinetobacter baumannii OX=470 GN=rpsH PE=3 SV=1	1	3	6.00354	20200313_AS_ABAUM_REP1_2_F7.raw	90912696	27467532	109214840	30819116	42889796	129811216	46623020	163647552	27816964	49817300	44
[K].gAIPGATGGDVIVRPTIkA.[-]	V5V9M8	50S ribosomal protein L3 OS=Acinetobacter baumannii OX=470 GN=rplC PE=3 SV=1	2	3	0	20200313_AS_ABAUM_REP1_2_F6.raw	70298608	18123820	80915952	20847324	35471488	113999888	39055752	165052720	33953416	49755092	31
[R].aVLEAAGVHNVLAk.[C]	V5VB46	30S ribosomal protein S5 OS=Acinetobacter baumannii OX=470 GN=rpsE PE=3 SV=1	0	3	3.60215	20200313_AS_ABAUM_REP1_2_F6.raw	79407232	24181238	94763400	26718254	37492528	110611840	42305932	141767600	29023044	49652096	54
[R].aFGFPFk.[-]	V5VB41	50S ribosomal protein L5 OS=Acinetobacter baumannii OX=470 GN=rplE PE=3 SV=1	0	2	0	20200313_AS_ABAUM_REP1_2_F8.raw	78839736	20224474	96662864	29742384	46656540	117097776	41837528	145396768	26888830	49267968	37
[R].eAGALSHk.[N]	A0A0D5YIK7	KGG domain-containing protein OS=Acinetobacter baumannii OX=470 GN=ABUW_2433 PE=4 SV=1	0	3	7.17085	20200313_AS_ABAUM_REP1_2_F3.raw	22744932	111812136	4744305	93013216	72250680	48840056	94592808	5.23519e+06	58614720	49234048	34
[R].vFFDTNk.[S]	W6RU67	OmpA-like domain-containing protein OS=Acinetobacter baumannii OX=470 GN=ompA PE=4 SV=1	0	2	0	20200313_AS_ABAUM_REP1_2_F5.raw	81176224	55437052	49577524	42313804	54341532	91255520	79041192	55736220	53194368	49156308	34
[K].aGDVIAVHEGAk.[Q]	V5V961	30S ribosomal protein S4 OS=Acinetobacter baumannii OX=470 GN=rpsD PE=3 SV=1	0	3	3.39449	20200313_AS_ABAUM_REP1_2_F2.raw	90226840	27782624	111488648	31398918	56987140	110622840	45804064	164459616	35309824	48770124	43
[K].skEDVIEFANNIIGTR.[L]	V5VBY1	Succinate--CoA ligase [ADP-forming] subunit beta OS=Acinetobacter baumannii OX=470 GN=sucC PE=3 SV=1	1	3	0	20200313_AS_ABAUM_REP1_2_F7.raw	24810256	31664206	32356996	33229540	52443972	41434036	48838892	28231848	44978012	47937676	40
[K].aAQYVHSHPGEVcPAk.[W]	V5VEN5	Alkyl hydroperoxide reductase C OS=Acinetobacter baumannii OX=470 GN=ahpC_2 PE=3 SV=1	0	4	0.344516	20200313_AS_ABAUM_REP3_4_F3.raw	36635072	107576344	108976392	110175088	106841232	17261608	37101352	11778596	62956376	47537120	32
[M].gLFDFVk.[G]	V5VG70	LysM domain-containing protein OS=Acinetobacter baumannii OX=470 GN=lysM PE=4 SV=1	0	2	0	20200313_AS_ABAUM_REP1_2_F7.raw	4.86669e+06	29889608	2.97278e+06	33936772	53031680	11972891	45277468	3144328	41675568	47343668	32
[R].qVGVPYIIVFLNk.[C]	A0A081H5Y7	Elongation factor Tu OS=Acinetobacter baumannii OX=470 GN=tufB_2 PE=3 SV=1	0	3	0	20200313_AS_ABAUM_REP1_2_F8.raw	48677588	26780732	61510132	33218946	40966052	70857064	38559524	73181304	35326372	46255048	39
[R].TTDVTGAIQLk.[E]	A0A081H5Y7	Elongation factor Tu OS=Acinetobacter baumannii OX=470 GN=tufB_2 PE=3 SV=1	0	2	2.11482	20200313_AS_ABAUM_REP1_2_F2.raw	55627716	25717352	77573944	28466522	57533896	74894592	48148376	87636200	31913544	45704764	51
[R].aIDkAFLMPIEDVFSISGR.[G]	A0A081H5Y7	Elongation factor Tu OS=Acinetobacter baumannii OX=470 GN=tufB_2 PE=3 SV=1	1	3	0	20200313_AS_ABAUM_REP1_2_F6.raw	34305408	12513553	34703908	16446245	23518374	79788248	40944536	65756304	31951070	45128516	51
[R].vkVEGLNLVk.[K]	V5V9N7	50S ribosomal protein L24 OS=Acinetobacter baumannii OX=470 GN=rplX PE=3 SV=1	1	3	6.74305	20200313_AS_ABAUM_REP1_2_F6.raw	86504192	31473294	97402376	32104334	51866012	113362736	46271304	84547408	35807504	45079348	35
[R].qLAYPINk.[I]	V5VDC6	30S ribosomal protein S6 OS=Acinetobacter baumannii OX=470 GN=rpsF PE=3 SV=1	0	2	0	20200313_AS_ABAUM_REP1_2_F6.raw	66470748	21979350	81697792	26013502	41770888	94638560	35217856	112109512	28977930	44563836	41
[R].gVGSGENYHk.[V]	X2KZW3	ETF domain-containing protein OS=Acinetobacter baumannii OX=470 GN=etfA PE=4 SV=1	0	3	5.04723	20200313_AS_ABAUM_REP1_2_F3.raw	28213086	31526618	41371016	32805986	46052864	43132996	44845444	36550808	33245772	44044892	38
[K].lAPQQISAEILkk.[M]	A0A0D5YNP4	Chaperone protein DnaK OS=Acinetobacter baumannii OX=470 GN=dnaK PE=2 SV=1	1	3	5.14991	20200313_AS_ABAUM_REP1_2_F6.raw	48350016	22795226	51954904	27183128	37246028	65638080	38052696	78263472	30327140	43391048	46
[R].fSTVQGPR.[G]	A0A0E1JRA6	Catalase OS=Acinetobacter baumannii OX=470 GN=katE PE=3 SV=1	0	2	0.40627	20200313_AS_ABAUM_REP3_4_F6.raw	22204662	120548288	62782960	97337360	87379800	5443451	34449460	3.74648e+06	53836440	43288980	31
[R].yEDQAVQk.[D]	A0A0D5YNP4	Chaperone protein DnaK OS=Acinetobacter baumannii OX=470 GN=dnaK PE=2 SV=1	0	2	0	20200313_AS_ABAUM_REP1_2_F1.raw	59708036	31774134	75122256	30937146	42676232	70540104	45220896	72428368	36903748	43231484	41
[R].sFGAPHITk.[D]	V5VAH2	60 kDa chaperonin OS=Acinetobacter baumannii OX=470 GN=cpn60 PE=3 SV=1	0	3	5.18766	20200313_AS_ABAUM_REP3_4_F7.raw	210854272	108640976	183834384	94812272	95405184	64770012	37302652	53315320	54567472	43190796	38
[K].lAGGVAVIk.[I]	V5VAH2	60 kDa chaperonin OS=Acinetobacter baumannii OX=470 GN=cpn60 PE=3 SV=1	0	2	0	20200313_AS_ABAUM_REP3_4_F7.raw	261095344	127274760	197930448	95697600	103204032	72783424	35493232	69996592	52891364	43039332	51
[R].qVGVPYIIVFLNk.[C]	A0A081H5Y7	Elongation factor Tu OS=Acinetobacter baumannii OX=470 GN=tufB_2 PE=3 SV=1	0	3	0	20200313_AS_ABAUM_REP1_2_F8.raw	42924376	25075922	57574920	26945570	41437688	61575612	38612304	66378528	33949188	42729604	42
[K].lGVLVSk.[V]	V5VGL2	Trigger factor OS=Acinetobacter baumannii OX=470 GN=tig PE=3 SV=1	0	2	0	20200313_AS_ABAUM_REP3_4_F8.raw	235082016	98508816	160675728	78910904	78126720	74924272	33292342	95996704	51518764	42623084	28
[R].vkVEGLNLVk.[K]	V5V9N7	50S ribosomal protein L24 OS=Acinetobacter baumannii OX=470 GN=rplX PE=3 SV=1	1	3	6.35166	20200313_AS_ABAUM_REP3_4_F7.raw	239612832	92219184	163422512	78273808	89143984	77395280	35034488	78964888	50096584	42465824	25
[R].eATGLGLk.[E]	V5VHN5	50S ribosomal protein L7/L12 OS=Acinetobacter baumannii OX=470 GN=rplL PE=3 SV=1	0	2	0	20200313_AS_ABAUM_REP1_2_F3.raw	166932816	49672596	196986720	88119952	78300792	140041024	42027600	192881376	41851436	41997908	40
[K].vGLFGGAGVGk.[T]	V5VHQ6	ATP synthase subunit beta OS=Acinetobacter baumannii OX=470 GN=atpD PE=3 SV=1	0	2	0	20200313_AS_ABAUM_REP3_4_F8.raw	177643824	83557232	148380176	76544808	82108944	70199544	29204650	69544472	46218652	41784284	29
[K].vAPGVIWR.[Q]	V5VJ37	ATP synthase subunit alpha OS=Acinetobacter baumannii OX=470 GN=atpA PE=3 SV=1	0	2	8.14398	20200313_AS_ABAUM_REP1_2_F7.raw	56257496	20744124	70193984	22259846	37211844	82525552	33644700	86308888	30046060	41674392	30
[K].lAGQPAGVEk.[-]	V5VAU8	Superoxide dismutase OS=Acinetobacter baumannii OX=470 GN=sodB PE=3 SV=1	0	2	0	20200313_AS_ABAUM_REP3_4_F3.raw	89023560	140027872	119522584	111052848	96901200	15930668	27366600	9873898	50919400	41213024	54
[K].aFSIDSk.[S]	V5VFX0	Malonyl CoA-acyl carrier protein transacylase OS=Acinetobacter baumannii OX=470 GN=fabD PE=1 SV=1	0	2	12.0051	20200313_AS_ABAUM_REP1_2_F4.raw	43921124	27987278	54858160	30171062	43507748	60288480	44700860	66391928	39183768	40960684	31
[R].aFGFPFk.[-]	V5VB41	50S ribosomal protein L5 OS=Acinetobacter baumannii OX=470 GN=rplE PE=3 SV=1	0	2	0.267998	20200313_AS_ABAUM_REP3_4_F8.raw	323725728	86966840	178988624	85611680	83995280	74400792	32972172	87379848	53671140	40767836	37
[R].lkDLQTQSQDGTFAk.[L]	V5VBC2	30S ribosomal protein S2 OS=Acinetobacter baumannii OX=470 GN=rpsB PE=3 SV=1	1	3	0	20200313_AS_ABAUM_REP1_2_F5.raw	72881496	18873762	95278416	18273184	37104940	94775536	31762614	129266704	28873876	40683228	27
[K].LTDAVEk.[V]	V5VJ37	ATP synthase subunit alpha OS=Acinetobacter baumannii OX=470 GN=atpA PE=3 SV=1	0	2	2.55816	20200313_AS_ABAUM_REP1_2_F1.raw	52748712	27067742	71743840	29666346	52399156	70132856	38457732	111599224	30392352	40656516	48
[K].aVLLSFk.[L]	V5VB11	2,3,4,5-tetrahydropyridine-2,6-dicarboxylate N-succinyltransferase OS=Acinetobacter baumannii OX=470 GN=dapD PE=3 SV=1	0	2	1.29029	20200313_AS_ABAUM_REP1_2_F8.raw	37022832	24957584	46817452	26175028	41897308	51383656	36575216	80129000	28203412	40579240	29
[R].aVQNVLQR.[Y]	V5VHQ6	ATP synthase subunit beta OS=Acinetobacter baumannii OX=470 GN=atpD PE=3 SV=1	0	2	0	20200313_AS_ABAUM_REP1_2_F5.raw	57854064	29225612	70503944	29814682	43337808	74749920	38595600	91992688	33710616	40517236	35
[R].vqSVAVk.[L]	A0A0D5YMU2	DNA topoisomerase 1 OS=Acinetobacter baumannii OX=470 GN=topA PE=3 SV=1	0	2	0	20200313_AS_ABAUM_REP3_4_F3.raw	214596256	107325720	143466112	82084720	76606632	70201288	33623740	67627720	54096696	40260232	31
[R].eHILLSR.[Q]	A0A081H5Y7	Elongation factor Tu OS=Acinetobacter baumannii OX=470 GN=tufB_2 PE=3 SV=1	0	3	2.17309	20200313_AS_ABAUM_REP1_2_F3.raw	33234030	22915304	28362296	27729146	37262044	45425540	34045656	29546172	34133580	40199840	27
[R].gATTLPAGTGk.[T]	V5VH86	50S ribosomal protein L1 OS=Acinetobacter baumannii OX=470 GN=rplA PE=3 SV=1	0	2	0	20200313_AS_ABAUM_REP1_2_F5.raw	78941064	24767316	102310712	22295756	40297912	105576576	34221636	151175728	28142592	40145776	48
[R].gAAIIEAR.[G]	V5VB88	Malate dehydrogenase OS=Acinetobacter baumannii OX=470 GN=mdh PE=3 SV=1	0	2	0	20200313_AS_ABAUM_REP1_2_F2.raw	35874372	28479592	48716800	26979920	42147780	53301032	39437264	61998796	31080502	39606852	43
[R].aQIEESTSEYDREk.[L]	V5VAH2	60 kDa chaperonin OS=Acinetobacter baumannii OX=470 GN=cpn60 PE=3 SV=1	1	3	0	20200313_AS_ABAUM_REP1_2_F1.raw	43460092	23155580	56742336	24080158	45333836	51471204	37332000	58562384	32752196	39538848	32
[R].aLIAADETLkPVLR.[Q]	V5VBA5	30S ribosomal protein S9 OS=Acinetobacter baumannii OX=470 GN=rpsI PE=3 SV=1	1	3	3.29087	20200313_AS_ABAUM_REP1_2_F5.raw	69000712	24234096	83509480	21571728	36494208	90484024	31206352	127400296	28109648	39518044	45
[K].TGEELQIk.[A]	V5VDU0	DNA-binding protein HU OS=Acinetobacter baumannii OX=470 GN=hupB PE=3 SV=1	0	2	0	20200313_AS_ABAUM_REP1_2_F1.raw	28929452	29444458	27822026	32149990	55426172	43468788	39845112	36394404	34598256	39438792	38
[R].vkGATGENLLk.[L]	V5V961	30S ribosomal protein S4 OS=Acinetobacter baumannii OX=470 GN=rpsD PE=3 SV=1	1	3	4.48232	20200313_AS_ABAUM_REP1_2_F5.raw	90311184	26603828	94051912	27384258	40065300	106928528	36694000	126948592	30398156	39250720	30
[K].TGEELQIk.[A]	V5VDU0	DNA-binding protein HU OS=Acinetobacter baumannii OX=470 GN=hupB PE=3 SV=1	0	2	4.24285	20200313_AS_ABAUM_REP1_2_F1.raw	31290940	27569552	28306102	31224536	53134820	40096840	40305444	37258228	31479590	39199796	35
[K].sNVTkPVVGYIAGVTAPk.[G]	A0A0Q1DNT0	Succinate--CoA ligase [ADP-forming] subunit alpha OS=Acinetobacter baumannii OX=470 GN=sucD PE=3 SV=1	1	3	0	20200313_AS_ABAUM_REP1_2_F8.raw	39491420	21184150	48118588	22761552	30531826	62834360	38597400	62653924	31117914	39196124	51
[R].eGTNAVIR.[L]	A0A0D5YEF7	Biofilm-associated protein OS=Acinetobacter baumannii OX=470 GN=ABUW_0885 PE=4 SV=1	0	2	0	20200313_AS_ABAUM_REP1_2_F1.raw	8488944	37524728	8892799	42068152	56106448	12169222	50175428	6.38414e+06	43455328	39136900	36
[K].tTLTAAIATIcAk.[T]	A0A081H5Y7	Elongation factor Tu OS=Acinetobacter baumannii OX=470 GN=tufB_2 PE=3 SV=1	0	3	3.49713	20200313_AS_ABAUM_REP1_2_F8.raw	53094636	24900888	58920416	27998780	34101176	68909024	39407976	49818320	34110984	38867328	38
[R].eILGATNPk.[E]	V5VIC4	Nucleoside diphosphate kinase OS=Acinetobacter baumannii OX=470 GN=ndk PE=1 SV=1	0	2	0	20200313_AS_ABAUM_REP1_2_F3.raw	40049204	24531684	62235164	27997052	48208336	53891472	35301676	70949216	32811842	38770460	50
[K].vLFVGTk.[R]	V5VBC2	30S ribosomal protein S2 OS=Acinetobacter baumannii OX=470 GN=rpsB PE=3 SV=1	0	2	0	20200313_AS_ABAUM_REP1_2_F8.raw	96505904	23638476	129489792	36466772	50312980	92270472	36502352	88402840	28047930	38583012	40
[R].TVGAGVVAk.[V]	A0A081H5Y7	Elongation factor Tu OS=Acinetobacter baumannii OX=470 GN=tufB_2 PE=3 SV=1	0	2	4.10352	20200313_AS_ABAUM_REP3_4_F2.raw	199838384	103862424	166944224	96917688	115048536	64962780	30769884	76993968	52911504	38519708	62
[R].gFASMDPER.[V]	A0A0D5YIK7	KGG domain-containing protein OS=Acinetobacter baumannii OX=470 GN=ABUW_2433 PE=4 SV=1	0	2	0	20200313_AS_ABAUM_REP3_4_F1.raw	22271774	194214960	52163204	170190160	161952272	9777611	41974188	5486774	73966032	38466068	25
[K].aFSIDSk.[S]	V5VFX0	Malonyl CoA-acyl carrier protein transacylase OS=Acinetobacter baumannii OX=470 GN=fabD PE=1 SV=1	0	2	17.5083	20200313_AS_ABAUM_REP1_2_F4.raw	41656784	29209732	51284708	28966852	40184204	61820316	46564532	65441252	36077448	38304276	32
[K].sAPDLPAk.[N]	V5VB88	Malate dehydrogenase OS=Acinetobacter baumannii OX=470 GN=mdh PE=3 SV=1	0	2	0	20200313_AS_ABAUM_REP1_2_F3.raw	34582592	28118386	47494012	30611674	37794364	50609280	34986056	48896636	28711682	38230524	37
[R].vkVEGLNLVk.[K]	V5V9N7	50S ribosomal protein L24 OS=Acinetobacter baumannii OX=470 GN=rplX PE=3 SV=1	1	3	5.29376	20200313_AS_ABAUM_REP1_2_F7.raw	63851056	25059610	80548008	28336926	40961724	89354192	32732372	63633824	28033750	38226544	28
[R].sVAVLFAR.[E]	V5VEG3	General stress protein 39 OS=Acinetobacter baumannii OX=470 GN=ydaD PE=4 SV=1	0	2	15.2152	20200313_AS_ABAUM_REP1_2_F8.raw	12029948	28915060	10867041	29226280	32434202	25400524	55064672	18237472	48293276	38116736	41
[K].lAGQPAGVEk.[-]	V5VAU8	Superoxide dismutase OS=Acinetobacter baumannii OX=470 GN=sodB PE=3 SV=1	0	2	0	20200313_AS_ABAUM_REP1_2_F3.raw	25139922	32174592	14959207	32657672	45244176	21871398	47372708	31054280	37846752	38092284	50
[R].sVAVLFAR.[E]	V5VEG3	General stress protein 39 OS=Acinetobacter baumannii OX=470 GN=ydaD PE=4 SV=1	0	2	2.75375	20200313_AS_ABAUM_REP1_2_F8.raw	7009987	32970574	3.20621e+06	33728292	34973392	13045223	60710424	4.74247e+06	55795840	37641780	38
[K].kHADVIAScGTk.[V]	V5VBM8	DUF2171 domain-containing protein OS=Acinetobacter baumannii OX=470 GN=A7934_17730 PE=4 SV=1	1	4	7.9044	20200313_AS_ABAUM_REP3_4_F5.raw	2.97656e+06	114941696	12760541	82263360	83607632	4.8123e+06	27798782	1.33043e+06	47409384	37539544	28
[K].lSSAEVSk.[F]	V5VAT1	Uncharacterized protein OS=Acinetobacter baumannii OX=470 GN=A7934_08110 PE=4 SV=1	0	2	0	20200313_AS_ABAUM_REP3_4_F3.raw	65741264	109262304	96447128	87179184	75320160	17882668	35738156	17259238	57549892	37520236	36
[R].aVLNNLVk.[G]	A0A059ZGZ2	50S ribosomal protein L6 OS=Acinetobacter baumannii OX=470 GN=rplF PE=3 SV=1	0	2	0	20200313_AS_ABAUM_REP1_2_F7.raw	50448640	19892818	65163992	21721508	27656272	82135288	28016900	105540208	22812296	37150440	55
[R].aLIAADETLkPVLR.[Q]	V5VBA5	30S ribosomal protein S9 OS=Acinetobacter baumannii OX=470 GN=rpsI PE=3 SV=1	1	3	10.2829	20200313_AS_ABAUM_REP1_2_F5.raw	62010804	18233952	75559496	21285108	37500308	77998056	31101002	118773432	24416144	36943328	32
[R].aGQPYVDHR.[W]	V5VBC2	30S ribosomal protein S2 OS=Acinetobacter baumannii OX=470 GN=rpsB PE=3 SV=1	0	3	2.07623	20200313_AS_ABAUM_REP1_2_F2.raw	71380960	17404186	74390312	23201316	36980968	80284072	29438976	111908224	24389146	36868220	35
[R].VASLAAQAk.[K]	V5V9E8	30S ribosomal protein S16 OS=Acinetobacter baumannii OX=470 GN=rpsP PE=3 SV=1	0	2	1.8008	20200313_AS_ABAUM_REP1_2_F3.raw	67658160	14720559	100676520	27680908	44690188	102128728	34652448	131212408	20791500	36581236	64
[K].gTVTAVDAR.[G]	V5VDL1	30S ribosomal protein S1 OS=Acinetobacter baumannii OX=470 GN=rpsA PE=3 SV=1	0	2	0	20200313_AS_ABAUM_REP1_2_F1.raw	60519636	25510322	77709768	26702932	40303300	88856504	33827452	118187400	30154722	36572400	50
[K].skEDVIEFANNIIGTR.[L]	V5VBY1	Succinate--CoA ligase [ADP-forming] subunit beta OS=Acinetobacter baumannii OX=470 GN=sucC PE=3 SV=1	1	3	0	20200313_AS_ABAUM_REP3_4_F7.raw	75914920	87200032	114435512	96011896	92524936	32738466	36083888	31911498	52287268	36562124	42
[K].skEDVIEFANNIIGTR.[L]	V5VBY1	Succinate--CoA ligase [ADP-forming] subunit beta OS=Acinetobacter baumannii OX=470 GN=sucC PE=3 SV=1	1	3	0	20200313_AS_ABAUM_REP1_2_F6.raw	19861578	22637566	22598048	24113404	37002956	29679942	37020036	21788146	30262138	36441400	35
[K].gAITSFTR.[S]	V5VEG3	General stress protein 39 OS=Acinetobacter baumannii OX=470 GN=ydaD PE=4 SV=1	0	2	0	20200313_AS_ABAUM_REP1_2_F6.raw	4.88185e+06	36001348	1408866	34986656	44081480	9258854	63903204	1.39785e+06	55397316	36320024	43
[K].aGFLTDPTIQTPIFVR.[F]	A0A0E1JRA6	Catalase OS=Acinetobacter baumannii OX=470 GN=katE PE=3 SV=1	0	2	0	20200313_AS_ABAUM_REP3_4_F7.raw	16034554	118315992	52066404	102711064	91132912	7.16626e+06	32990410	3.4162e+06	58143560	35941788	39
[K].lTEEAMk.[A]	V5VAT1	Uncharacterized protein OS=Acinetobacter baumannii OX=470 GN=A7934_08110 PE=4 SV=1	0	2	24.2096	20200313_AS_ABAUM_REP1_2_F1.raw	14286665	26076386	13900878	31138560	36400772	27820060	40474300	24430228	28631442	35364712	33
[R].qLAYPINk.[I]	V5VDC6	30S ribosomal protein S6 OS=Acinetobacter baumannii OX=470 GN=rpsF PE=3 SV=1	0	2	0	20200313_AS_ABAUM_REP1_2_F5.raw	59463272	21521858	77841168	26045940	36941168	82899632	33976720	107392736	24460702	35308160	38
[R].qLYTGEVQR.[D]	V5V9Y8	Citrate synthase OS=Acinetobacter baumannii OX=470 GN=gltA PE=3 SV=1	0	2	1.50039	20200313_AS_ABAUM_REP1_2_F2.raw	35235352	22363264	36962316	27108570	36021296	45999184	34278432	43465024	26525336	34939100	43
[K].kQTVSMPSSk.[L]	V5V952	30S ribosomal protein S8 OS=Acinetobacter baumannii OX=470 GN=rpsH PE=3 SV=1	1	3	4.80835	20200313_AS_ABAUM_REP3_4_F7.raw	296175456	95438808	163467792	78316880	79186960	105746976	35687248	102312856	56995120	34588892	33
[R].gSTLLEDFILR.[E]	A0A0E1JRA6	Catalase OS=Acinetobacter baumannii OX=470 GN=katE PE=3 SV=1	0	2	0.323311	20200313_AS_ABAUM_REP1_2_F4.raw	3.6078e+06	23997292	1.32609e+06	38456956	52170748	6.40108e+06	54945044	1.78376e+06	37799148	34190296	59
[K].vIENAEGAR.[T]	A0A0D5YNP4	Chaperone protein DnaK OS=Acinetobacter baumannii OX=470 GN=dnaK PE=2 SV=1	0	2	0	20200313_AS_ABAUM_REP1_2_F1.raw	50399044	18088698	63620176	20451820	29716224	57968144	31266910	70462992	26558090	33740192	46
[R].iTGEDVGR.[G]	V5V9Z3	Transket_pyr domain-containing protein OS=Acinetobacter baumannii OX=470 GN=sucA PE=4 SV=1	0	2	2.42664	20200313_AS_ABAUM_REP1_2_F1.raw	37039508	26059224	42313792	25030570	34359256	45519424	36666892	56259972	27600552	33499066	35
[R].aGGGEELGGIR.[A]	A0A0D5YJ38	Bifunctional protein PaaZ OS=Acinetobacter baumannii OX=470 GN=paaN PE=4 SV=1	0	2	2.33846	20200313_AS_ABAUM_REP1_2_F1.raw	2027506	27258814	1.1616e+06	24909238	45892752	3.7584e+06	36125288	1.36509e+06	30446104	33193734	63
[K].vLDPLADkLGAAQGASR.[A]	X2KZW3	ETF domain-containing protein OS=Acinetobacter baumannii OX=470 GN=etfA PE=4 SV=1	1	3	2.72159	20200313_AS_ABAUM_REP1_2_F6.raw	19946236	14959932	23709710	16874018	24843026	31959590	29772504	34451832	25546226	33145240	26
[K].vGLFGGAGVGk.[T]	V5VHQ6	ATP synthase subunit beta OS=Acinetobacter baumannii OX=470 GN=atpD PE=3 SV=1	0	2	0	20200313_AS_ABAUM_REP3_4_F8.raw	159581280	74892824	105984824	60503740	61829964	57262104	26261254	60572760	35860328	33127868	65
[R].kPLIVMSPk.[S]	V5V9Z3	Transket_pyr domain-containing protein OS=Acinetobacter baumannii OX=470 GN=sucA PE=4 SV=1	1	3	5.57064	20200313_AS_ABAUM_REP3_4_F8.raw	96074640	104429072	123497592	93557240	99470960	18566692	26760226	30023054	46815992	32891500	38
[R].sVAVLFAR.[E]	V5VEG3	General stress protein 39 OS=Acinetobacter baumannii OX=470 GN=ydaD PE=4 SV=1	0	2	3.13711	20200313_AS_ABAUM_REP3_4_F8.raw	36644280	153442352	54146172	130432160	108471760	10543476	34538620	6182241	61308168	32825692	38
[R].lNDALSLR.[T]	W6RU67	OmpA-like domain-containing protein OS=Acinetobacter baumannii OX=470 GN=ompA PE=4 SV=1	0	2	12.6251	20200313_AS_ABAUM_REP1_2_F4.raw	53938872	31262030	24849762	30338414	29149972	67342712	56713352	55031044	29154366	32539270	38
[R].dASELLR.[K]	V5VEN5	Alkyl hydroperoxide reductase C OS=Acinetobacter baumannii OX=470 GN=ahpC_2 PE=3 SV=1	0	2	0.942086	20200313_AS_ABAUM_REP3_4_F2.raw	98863656	83480072	107321648	76386520	84337920	26837934	26451258	30753740	40531460	32444360	32
[K].nFVQVIk.[L]	V5V9C0	UPF0234 protein A7M79_17680 OS=Acinetobacter baumannii OX=470 GN=A7934_04225 PE=3 SV=1	0	2	1.37037	20200313_AS_ABAUM_REP3_4_F7.raw	83080872	74456832	87868448	58923596	58488980	27085916	24094804	31316816	39011896	32390482	35
[K].lAPQQISAEILkk.[M]	A0A0D5YNP4	Chaperone protein DnaK OS=Acinetobacter baumannii OX=470 GN=dnaK PE=2 SV=1	1	3	0	20200313_AS_ABAUM_REP1_2_F7.raw	29779530	16258870	35730268	16819582	26004890	43750280	28074106	52835604	21405742	32256940	39
[R].vkGATGENLLk.[L]	V5V961	30S ribosomal protein S4 OS=Acinetobacter baumannii OX=470 GN=rpsD PE=3 SV=1	1	3	5.65704	20200313_AS_ABAUM_REP1_2_F6.raw	61444992	18561078	66647348	17779232	28557232	77773184	24008690	90844520	21689330	31937658	33
[R].aLIAADETLkPVLR.[Q]	V5VBA5	30S ribosomal protein S9 OS=Acinetobacter baumannii OX=470 GN=rpsI PE=3 SV=1	1	3	4.08206	20200313_AS_ABAUM_REP3_4_F5.raw	242367536	79862112	147426272	71190456	79025664	77590736	31535046	82979192	41412972	31561648	36
[K].iADNQNSLR.[A]	A0A0E1JRA6	Catalase OS=Acinetobacter baumannii OX=470 GN=katE PE=3 SV=1	0	2	0	20200313_AS_ABAUM_REP1_2_F2.raw	3.93998e+06	21870438	971769	28721414	34430756	7840686	45895948	1.55941e+06	34056372	31456352	38
[K].vLDPLADkLGAAQGASR.[A]	X2KZW3	ETF domain-containing protein OS=Acinetobacter baumannii OX=470 GN=etfA PE=4 SV=1	1	3	10.8217	20200313_AS_ABAUM_REP1_2_F6.raw	20874264	14330259	22390126	15188071	24811962	29370722	28965226	30749638	22890800	31378182	30
[R].sFGAPHITk.[D]	V5VAH2	60 kDa chaperonin OS=Acinetobacter baumannii OX=470 GN=cpn60 PE=3 SV=1	0	3	4.51034	20200313_AS_ABAUM_REP1_2_F7.raw	33111780	16564648	33430960	18832448	30829694	43967500	31423216	30075956	22989282	31250498	42
[K].tLDEATGk.[L]	A0A0D5YEX2	Isocitrate dehydrogenase [NADP] OS=Acinetobacter baumannii OX=470 GN=idh PE=3 SV=1	0	2	5.60869	20200313_AS_ABAUM_REP1_2_F1.raw	39648216	22509868	48692540	24610406	33798224	50710460	35145060	43814856	25441434	31086062	40
[R].tAHIALLk.[Y]	V5V9H7	50S ribosomal protein L2 OS=Acinetobacter baumannii OX=470 GN=rplB PE=3 SV=1	0	3	4.22342	20200313_AS_ABAUM_REP3_4_F7.raw	156654880	35061824	94209128	40135320	37189628	45681972	25650116	50144940	35472752	31025044	34
[K].qLIPNTk.[N]	A0A0D5YKI0	DUF4142 domain-containing protein OS=Acinetobacter baumannii OX=470 GN=ABUW_2679 PE=4 SV=1	0	2	0.583889	20200313_AS_ABAUM_REP1_2_F6.raw	2.60214e+06	30184732	1.23639e+06	64791940	54087796	4752409	44321092	1.8517e+06	36829208	30835596	26
[K].dAEFAQGYER.[L]	A0A0D5YF26	Uncharacterized protein OS=Acinetobacter baumannii OX=470 GN=ABUW_1128 PE=4 SV=1	0	2	0	20200313_AS_ABAUM_REP1_2_F1.raw	9943881	21157890	11292733	24362368	32797140	14678184	26352378	13996122	25997404	30771590	47
[R].aASNIIR.[E]	V5VBC2	30S ribosomal protein S2 OS=Acinetobacter baumannii OX=470 GN=rpsB PE=3 SV=1	0	2	0	20200313_AS_ABAUM_REP1_2_F4.raw	63497868	20063104	77489792	20657486	25849792	79651872	27787684	103229616	24066658	30760252	40
[R].aVQNVLQR.[Y]	V5VHQ6	ATP synthase subunit beta OS=Acinetobacter baumannii OX=470 GN=atpD PE=3 SV=1	0	2	0	20200313_AS_ABAUM_REP3_4_F5.raw	185364064	78825560	119803280	71588440	76939048	56424716	24087988	68593096	36233436	30574450	35
[R].qVGVPYIIVFLNk.[C]	A0A081H5Y7	Elongation factor Tu OS=Acinetobacter baumannii OX=470 GN=tufB_2 PE=3 SV=1	0	3	0.17937	20200313_AS_ABAUM_REP1_2_F8.raw	28543944	15357454	44411128	16767526	26730090	44870220	27424090	47870124	24091762	30376072	42
[K].tGEELQIk.[A]	V5VDU0	DNA-binding protein HU OS=Acinetobacter baumannii OX=470 GN=hupB PE=3 SV=1	0	2	20.8384	20200313_AS_ABAUM_REP1_2_F1.raw	27076586	23579884	21321346	22019130	26768492	37274372	31156760	25451112	27238080	30194404	37
[K].gAPYAPLVEAk.[K]	V5V9H7	50S ribosomal protein L2 OS=Acinetobacter baumannii OX=470 GN=rplB PE=3 SV=1	0	2	0	20200313_AS_ABAUM_REP1_2_F3.raw	63987420	18126620	77669736	20694472	35516252	84398536	20055838	102499072	17385604	29932794	68
[R].gLVVPVLR.[D]	A0A0D5YFF8	Dihydrolipoyllysine-residue succinyltransferase component of 2-oxoglutarate dehydrogenase complex OS=Acinetobacter baumannii OX=470 GN=sucB PE=3 SV=1	0	2	1.25895	20200313_AS_ABAUM_REP3_4_F8.raw	105148696	75171248	100772784	64092092	70172240	33321708	24144878	39919876	39637996	29916378	41
[R].aVNALEGLk.[G]	V5VAH2	60 kDa chaperonin OS=Acinetobacter baumannii OX=470 GN=cpn60 PE=3 SV=1	0	2	0.364746	20200313_AS_ABAUM_REP1_2_F4.raw	36563656	27082096	44944176	24967044	38198284	38980080	29580072	31219720	26041192	29902352	57
[R].vVDANVk.[V]	A0A0E4HMY3	ETF domain-containing protein OS=Acinetobacter baumannii OX=470 GN=etfB PE=4 SV=1	0	2	8.2983	20200313_AS_ABAUM_REP1_2_F4.raw	25870564	20159782	31924258	23079518	32231154	36484344	32041352	36657460	25727800	29725144	40
[K].gVSEGFER.[K]	A0A059ZGZ2	50S ribosomal protein L6 OS=Acinetobacter baumannii OX=470 GN=rplF PE=3 SV=1	0	2	0	20200313_AS_ABAUM_REP3_4_F1.raw	220953888	87884056	138734064	62837036	77777512	74954328	25573516	77223368	35804304	29643634	44
[R].sIQGFGVHTFR.[L]	A0A0E1JRA6	Catalase OS=Acinetobacter baumannii OX=470 GN=katE PE=3 SV=1	0	3	2.10792	20200313_AS_ABAUM_REP3_4_F8.raw	13361972	73394312	36394888	64693080	55572024	7272073	24011206	3.02666e+06	36400256	29522308	53
[K].lADEVEATLk.[A]	V5VDL1	30S ribosomal protein S1 OS=Acinetobacter baumannii OX=470 GN=rpsA PE=3 SV=1	0	2	0.672941	20200313_AS_ABAUM_REP1_2_F1.raw	49262820	17762494	64140340	19815620	28275994	68380808	26536450	72220840	21912798	29138622	57
[R].mPLVQQk.[V]	A0A0D5YNP4	Chaperone protein DnaK OS=Acinetobacter baumannii OX=470 GN=dnaK PE=2 SV=1	0	2	0.282771	20200313_AS_ABAUM_REP3_4_F7.raw	158516192	92367496	139041184	74981024	84057720	46272412	24480672	52378032	40710232	29017956	28
[M].aDYNVSMR.[D]	V5VBC2	30S ribosomal protein S2 OS=Acinetobacter baumannii OX=470 GN=rpsB PE=3 SV=1	0	2	6.80055	20200313_AS_ABAUM_REP1_2_F2.raw	41331100	13932376	64161792	15330740	27183814	64945928	24079126	87524752	18059970	28937946	39
[K].eQIVFPEIDFDkIDR.[I]	V5VB41	50S ribosomal protein L5 OS=Acinetobacter baumannii OX=470 GN=rplE PE=3 SV=1	1	3	0	20200313_AS_ABAUM_REP1_2_F3.raw	41007228	17088650	44173828	16604106	25201218	53049344	24920868	57033360	19242376	28763356	38
[K].aGIESFk.[A]	V5VJ37	ATP synthase subunit alpha OS=Acinetobacter baumannii OX=470 GN=atpA PE=3 SV=1	0	2	1.95105	20200313_AS_ABAUM_REP1_2_F4.raw	36194616	19574504	48842480	19640914	31158308	47823148	25496312	46922548	22405088	28747368	38
[K].tPPASILLk.[K]	V5VH51	50S ribosomal protein L11 OS=Acinetobacter baumannii OX=470 GN=rplK PE=3 SV=1	0	2	0.429136	20200313_AS_ABAUM_REP1_2_F7.raw	64117064	17163006	74034520	19841494	33156774	74821536	25803244	98475936	19396590	28730420	42
[R].qLAYPINk.[I]	V5VDC6	30S ribosomal protein S6 OS=Acinetobacter baumannii OX=470 GN=rpsF PE=3 SV=1	0	2	0	20200313_AS_ABAUM_REP3_4_F5.raw	179804416	71532968	111912480	58611852	59651216	57812668	20393280	77317672	33299532	28662476	40
[R].gFASmDPER.[V]	A0A0D5YIK7	KGG domain-containing protein OS=Acinetobacter baumannii OX=470 GN=ABUW_2433 PE=4 SV=1	0	2	0	20200313_AS_ABAUM_REP3_4_F1.raw	18017370	89499832	36564056	79543768	86355024	4.16118e+06	23866978	3.62684e+06	34461376	28634246	35
[R].eILPDPk.[F]	V5VG47	30S ribosomal protein S7 OS=Acinetobacter baumannii OX=470 GN=rpsG PE=3 SV=1	0	2	3.03576	20200313_AS_ABAUM_REP1_2_F1.raw	56887064	16105218	69166672	20465864	32562898	81740496	27846020	105271448	22250404	28349380	28
[K].gFTLAQk.[M]	V5VBJ4	Aconitate hydratase B OS=Acinetobacter baumannii OX=470 GN=acnB PE=3 SV=1	0	2	0.837807	20200313_AS_ABAUM_REP1_2_F7.raw	23848858	20813480	35092872	22101810	34910612	31071046	30047280	26837950	23139262	28313480	37
[K].iAGLDVk.[R]	A0A0D5YNP4	Chaperone protein DnaK OS=Acinetobacter baumannii OX=470 GN=dnaK PE=2 SV=1	0	2	2.82388	20200313_AS_ABAUM_REP3_4_F4.raw	132659976	76601480	115366784	64870048	65444600	34179180	24055298	39665360	38213012	28280854	28
[R].qVGVPYIIVFLNk.[C]	A0A081H5Y7	Elongation factor Tu OS=Acinetobacter baumannii OX=470 GN=tufB_2 PE=3 SV=1	0	3	0	20200313_AS_ABAUM_REP3_4_F8.raw	112756536	64159844	90295792	54568504	61240432	34433320	18700216	43678256	31330884	28280226	40
[R].gEFLQAELkk.[L]	A0A0D5YGI0	Diaminobutyrate--2-oxoglutarate aminotransferase OS=Acinetobacter baumannii OX=470 GN=dat PE=3 SV=1	1	3	0.684731	20200313_AS_ABAUM_REP1_2_F4.raw	23190642	24258226	34605684	24208042	36819404	31560080	33087616	28719686	26887772	28175076	33
[R].iEGHTDNTGPR.[K]	W6RU67	OmpA-like domain-containing protein OS=Acinetobacter baumannii OX=470 GN=ompA PE=4 SV=1	0	3	2.12341	20200313_AS_ABAUM_REP1_2_F1.raw	43981308	27048878	29266326	22632244	27296092	60566208	40786332	48885844	28966802	28067442	34
[R].aLGAVGYk.[I]	V5V9J7	30S ribosomal protein S11 OS=Acinetobacter baumannii OX=470 GN=rpsK PE=3 SV=1	0	2	0	20200313_AS_ABAUM_REP1_2_F5.raw	57647332	15012256	63013164	18770438	30240040	74376248	23853442	97897080	19477092	28050702	38
[K].aTLISAAAR.[K]	V5VBX8	Succinate dehydrogenase flavoprotein subunit OS=Acinetobacter baumannii OX=470 GN=sdhA_2 PE=3 SV=1	0	2	0	20200313_AS_ABAUM_REP3_4_F7.raw	118554912	61514684	86575648	55715040	49178288	31718404	21415904	45390716	31715286	28036074	55
[R].eILGATNPk.[E]	V5VIC4	Nucleoside diphosphate kinase OS=Acinetobacter baumannii OX=470 GN=ndk PE=1 SV=1	0	2	0	20200313_AS_ABAUM_REP3_4_F3.raw	104037304	66024644	106197584	56059800	66486456	37311728	20403962	50520524	35741260	28004244	45
[R].gNYSMGLk.[E]	V5VB41	50S ribosomal protein L5 OS=Acinetobacter baumannii OX=470 GN=rplE PE=3 SV=1	0	2	0	20200313_AS_ABAUM_REP1_2_F5.raw	36718164	17317266	49808784	16533110	26376136	58176616	24654272	67586496	17475586	27480952	48
[K].aTLISAAAR.[K]	V5VBX8	Succinate dehydrogenase flavoprotein subunit OS=Acinetobacter baumannii OX=470 GN=sdhA_2 PE=3 SV=1	0	2	0	20200313_AS_ABAUM_REP1_2_F6.raw	35298560	18499940	43541628	19714724	25279714	51498704	27629368	54733640	25089174	27462926	50
[K].aAIEAAGGkVEE.[-]	V5V957	50S ribosomal protein L15 OS=Acinetobacter baumannii OX=470 GN=rplO PE=3 SV=1	1	2	0	20200313_AS_ABAUM_REP1_2_F1.raw	48285700	16915674	60438684	18270770	28986158	66154988	24498344	92511544	22785908	27319180	36
[M].aLTNEEILNAVAEk.[T]	V5VHN5	50S ribosomal protein L7/L12 OS=Acinetobacter baumannii OX=470 GN=rplL PE=3 SV=1	0	3	3.10962	20200313_AS_ABAUM_REP1_2_F3.raw	44474384	12943119	56406176	18058674	31584512	60516488	22861096	73737576	17390460	27289448	47
[K].lFTVLGPR.[Y]	V5V9Q2	50S ribosomal protein L17 OS=Acinetobacter baumannii OX=470 GN=rplQ PE=3 SV=1	0	2	0.238919	20200313_AS_ABAUM_REP3_4_F8.raw	186026208	45241904	86935208	42230856	37810844	37122684	16674080	60251264	25601004	26892306	29
[K].aGFLTDPTIQTPIFVR.[F]	A0A0E1JRA6	Catalase OS=Acinetobacter baumannii OX=470 GN=katE PE=3 SV=1	0	3	0	20200313_AS_ABAUM_REP1_2_F7.raw	1.87488e+06	13553777	1.04804e+06	23306456	25836358	4621158	29321830	956327	23572500	26887718	58
[R].qLALAIk.[Q]	V5VBZ8	30S ribosomal protein S18 OS=Acinetobacter baumannii OX=470 GN=rpsR PE=3 SV=1	0	2	0	20200313_AS_ABAUM_REP3_4_F7.raw	189135520	54877372	81640888	46024820	46296288	57826536	22154258	65852772	32883408	26882774	41
[K].akGQPTVILAk.[T]	V5V8S6	Pyruvate dehydrogenase E1 component OS=Acinetobacter baumannii OX=470 GN=aceE PE=4 SV=1	1	3	4.98599	20200313_AS_ABAUM_REP1_2_F8.raw	16983578	16073979	27941382	18397384	25243492	30362444	25422194	35801592	24816580	26553150	37
[R].vAEPLITLAk.[N]	V5V9Q2	50S ribosomal protein L17 OS=Acinetobacter baumannii OX=470 GN=rplQ PE=3 SV=1	0	2	0	20200313_AS_ABAUM_REP1_2_F5.raw	51100000	14902854	59817164	15123634	22057014	70012664	25168898	85640536	18891398	26335474	54
[K].aGFLTDPTIQTPIFVR.[F]	A0A0E1JRA6	Catalase OS=Acinetobacter baumannii OX=470 GN=katE PE=3 SV=1	0	2	0	20200313_AS_ABAUM_REP3_4_F7.raw	11115921	80098568	40186536	68323136	74365816	6.79267e+06	25222604	2.03849e+06	37800084	26253686	37
[R].lINAEGk.[S]	A0A0E1JRA6	Catalase OS=Acinetobacter baumannii OX=470 GN=katE PE=3 SV=1	0	2	23.0129	20200313_AS_ABAUM_REP1_2_F5.raw	4.19469e+06	18348084	1.65789e+06	28345820	31159312	6973598	39096024	2.52412e+06	25385216	26240752	32
[K].kLEEAGATVTLk.[-]	V5VHN5	50S ribosomal protein L7/L12 OS=Acinetobacter baumannii OX=470 GN=rplL PE=3 SV=1	1	3	6.08653	20200313_AS_ABAUM_REP3_4_F5.raw	148152496	61826664	103781088	51349672	98510216	56679228	26654560	49397820	27926542	25961514	43
[K].sAPDLPAk.[N]	V5VB88	Malate dehydrogenase OS=Acinetobacter baumannii OX=470 GN=mdh PE=3 SV=1	0	2	0	20200313_AS_ABAUM_REP3_4_F3.raw	91825400	65754520	100998400	58002836	56402924	33139604	19794896	29890900	33451598	25944504	40
[R].vkGATGENLLk.[L]	V5V961	30S ribosomal protein S4 OS=Acinetobacter baumannii OX=470 GN=rpsD PE=3 SV=1	1	3	5.3113	20200313_AS_ABAUM_REP3_4_F6.raw	209108368	56962956	89867280	50208604	41781856	66408400	21984940	73041592	34096576	25940020	35
[K].gGGIGGQAGAIR.[H]	V5VBA5	30S ribosomal protein S9 OS=Acinetobacter baumannii OX=470 GN=rpsI PE=3 SV=1	0	2	0	20200313_AS_ABAUM_REP1_2_F4.raw	57852792	16155652	64626672	17044820	28943150	65748072	22526982	95781136	17887822	25859442	69
[K].lAGQPAGVEk.[-]	V5VAU8	Superoxide dismutase OS=Acinetobacter baumannii OX=470 GN=sodB PE=3 SV=1	0	2	0	20200313_AS_ABAUM_REP1_2_F4.raw	16085030	21856732	10878403	20987980	28919776	15461020	31837078	20373770	25105552	25812304	49
[R].kVLTIIDk.[Q]	A0A0D5YKI0	DUF4142 domain-containing protein OS=Acinetobacter baumannii OX=470 GN=ABUW_2679 PE=4 SV=1	1	3	7.02037	20200313_AS_ABAUM_REP1_2_F7.raw	1.39661e+06	26771974	1.29597e+06	52327448	46705516	4.40366e+06	38074104	1.14059e+06	36176204	25776926	38
[R].vGYQVIDGVk.[T]	V5V9N7	50S ribosomal protein L24 OS=Acinetobacter baumannii OX=470 GN=rplX PE=3 SV=1	0	2	0.424339	20200313_AS_ABAUM_REP1_2_F4.raw	49042836	14746096	58892620	15795316	22198174	68705576	22266750	75594256	18647684	25740732	54
[R].nFLIPQGk.[A]	A0A1A5UJ33	50S ribosomal protein L9 OS=Acinetobacter baumannii OX=470 GN=rplI PE=3 SV=1	0	2	0	20200313_AS_ABAUM_REP1_2_F8.raw	40818748	12664227	52314828	14041982	19796576	59397876	19645912	68983712	17965730	25717828	26
[R].qVGVPYIIVFLNk.[C]	A0A081H5Y7	Elongation factor Tu OS=Acinetobacter baumannii OX=470 GN=tufB_2 PE=3 SV=1	0	3	0	20200313_AS_ABAUM_REP3_4_F8.raw	104432968	55648472	86606272	56532596	56100972	36484016	17338534	43811288	30854564	25709670	39
[R].gSTVSFGSIAIk.[A]	V5VB35	50S ribosomal protein L16 OS=Acinetobacter baumannii OX=470 GN=rplP PE=3 SV=1	0	2	0	20200313_AS_ABAUM_REP1_2_F7.raw	52497036	17086000	58521420	17635776	31039808	65762236	19106196	78313136	17386622	25667774	90
[R].VASLAAQAk.[K]	V5V9E8	30S ribosomal protein S16 OS=Acinetobacter baumannii OX=470 GN=rpsP PE=3 SV=1	0	2	0	20200313_AS_ABAUM_REP1_2_F2.raw	51900252	12910704	62348192	18905582	32567662	71192352	24489016	82451200	15681921	25661888	51
[K].sVDELVEk.[L]	A0A0E4HMY3	ETF domain-containing protein OS=Acinetobacter baumannii OX=470 GN=etfB PE=4 SV=1	0	2	0.908091	20200313_AS_ABAUM_REP1_2_F2.raw	19222448	17128236	24697872	18133918	28122762	26708812	25755438	28171258	20620656	25653728	47
[R].aIDkAFLMPIEDVFSISGR.[G]	A0A081H5Y7	Elongation factor Tu OS=Acinetobacter baumannii OX=470 GN=tufB_2 PE=3 SV=1	1	3	0	20200313_AS_ABAUM_REP3_4_F7.raw	131541000	62397852	114790352	51686176	58113192	56986656	20157062	52973584	38513452	25482202	43
[K].nTLFAIk.[R]	A0A0D5YNP4	Chaperone protein DnaK OS=Acinetobacter baumannii OX=470 GN=dnaK PE=2 SV=1	0	2	0	20200313_AS_ABAUM_REP1_2_F7.raw	32007978	17529384	38768784	18008362	24845236	34252812	20724788	29101468	19682350	25434132	34
[R].sPIWVGGGk.[T]	V5V9M5	50S ribosomal protein L4 OS=Acinetobacter baumannii OX=470 GN=rplD PE=3 SV=1	0	2	0	20200313_AS_ABAUM_REP3_4_F7.raw	213297024	64817488	124072000	55799992	56534728	68636760	24810004	86875032	35168276	25420690	36
[R].aTIEDFk.[A]	A0A0D5YMY7	Fatty acid oxidation complex subunit alpha OS=Acinetobacter baumannii OX=470 GN=fadB PE=3 SV=1	0	2	23.5207	20200313_AS_ABAUM_REP3_4_F3.raw	42281628	70106016	63156848	56923552	67730768	13171658	19397428	12093971	36199352	25345206	32
[K].vVMSVAAAk.[K]	V5V9M5	50S ribosomal protein L4 OS=Acinetobacter baumannii OX=470 GN=rplD PE=3 SV=1	0	2	0	20200313_AS_ABAUM_REP3_4_F7.raw	114865368	70794856	79411344	60539224	64295300	35886052	21200846	37741436	32415060	25248018	45
[R].qLMGITk.[A]	A0A059ZHD8	DNA-directed RNA polymerase subunit beta' OS=Acinetobacter baumannii OX=470 GN=rpoC PE=3 SV=1	0	2	0	20200313_AS_ABAUM_REP1_2_F7.raw	27092442	13596970	37250188	13848602	20571122	47637024	22735600	56371016	16026137	25102600	31
[R].vNIASIQVk.[A]	V5V961	30S ribosomal protein S4 OS=Acinetobacter baumannii OX=470 GN=rpsD PE=3 SV=1	0	2	18.114	20200313_AS_ABAUM_REP3_4_F7.raw	171309504	49706856	78770944	48058220	42414964	45460936	20711400	58956900	31861880	25001216	59
[R].gATTLPAGTGk.[T]	V5VH86	50S ribosomal protein L1 OS=Acinetobacter baumannii OX=470 GN=rplA PE=3 SV=1	0	2	0	20200313_AS_ABAUM_REP3_4_F5.raw	189948512	58339684	110761064	50205440	56140668	59985540	20944326	72722840	30460624	24878584	60
[K].lTEEAMk.[A]	V5VAT1	Uncharacterized protein OS=Acinetobacter baumannii OX=470 GN=A7934_08110 PE=4 SV=1	0	2	4.93128	20200313_AS_ABAUM_REP3_4_F1.raw	42221204	77568216	71971512	60272544	55308764	12691636	20050074	10318248	40411932	24746926	33
[R].aVNALEGLk.[G]	V5VAH2	60 kDa chaperonin OS=Acinetobacter baumannii OX=470 GN=cpn60 PE=3 SV=1	0	2	0	20200313_AS_ABAUM_REP1_2_F5.raw	29243750	21619584	37460920	20167470	32037256	28839292	25450708	25177784	19117454	24705270	55
[R].lGGPNFHQIPINkPVcPFHNNQR.[D]	A0A0E1JRA6	Catalase OS=Acinetobacter baumannii OX=470 GN=katE PE=3 SV=1	1	5	1.86544	20200313_AS_ABAUM_REP1_2_F8.raw	411888	14190642	1.06681e+06	17773760	21950766	1.8778e+06	40337144	1.39605e+06	24610774	24679420	32
[K].sELIDAIAEk.[G]	V5VDU0	DNA-binding protein HU OS=Acinetobacter baumannii OX=470 GN=hupB PE=3 SV=1	0	2	5.70256	20200313_AS_ABAUM_REP1_2_F2.raw	23670782	31443548	23777970	29032038	37105912	24376776	29019184	14179810	20902186	24679406	69
[R].aLGAVGYk.[I]	V5V9J7	30S ribosomal protein S11 OS=Acinetobacter baumannii OX=470 GN=rpsK PE=3 SV=1	0	2	0.262406	20200313_AS_ABAUM_REP3_4_F6.raw	163480848	49691276	98011128	46901372	50536192	58160024	21962572	68609616	29606852	24611416	38
[K].HADVIAScGTk.[V]	V5VBM8	DUF2171 domain-containing protein OS=Acinetobacter baumannii OX=470 GN=A7934_17730 PE=4 SV=1	0	3	1.95417	20200313_AS_ABAUM_REP3_4_F1.raw	10712700	74221712	43682308	76625656	84099608	5694802	22530264	2189994	37284848	24583546	55
[R].gIPVFAWk.[G]	A0A077GNR7	Adenosylhomocysteinase OS=Acinetobacter baumannii OX=470 GN=ahcY PE=3 SV=1	0	2	0	20200313_AS_ABAUM_REP1_2_F8.raw	24900454	17597512	32211558	17319498	28680946	31995854	21397316	45534680	18204424	24523938	39
[K].TLVTTEGTSAk.[L]	A0A0D5YEF7	Biofilm-associated protein OS=Acinetobacter baumannii OX=470 GN=ABUW_0885 PE=4 SV=1	0	2	13.1784	20200313_AS_ABAUM_REP1_2_F1.raw	3.62185e+06	18414952	3.81338e+06	21593304	36916108	5.95835e+06	25376776	3421462	24304438	24494774	78
[K].aDYDVEk.[A]	V5VID9	ATP-dependent Clp protease ATP-binding subunit ClpX OS=Acinetobacter baumannii OX=470 GN=clpX PE=3 SV=1	0	2	10.0419	20200313_AS_ABAUM_REP1_2_F1.raw	23184154	21760398	29074668	22439004	31590234	30308096	24912844	30440946	19884402	24360920	27
[R].sPIWVGGGk.[T]	V5V9M5	50S ribosomal protein L4 OS=Acinetobacter baumannii OX=470 GN=rplD PE=3 SV=1	0	2	0.272607	20200313_AS_ABAUM_REP3_4_F8.raw	172709696	55838840	108084552	49929080	48595960	57689648	23446644	66353580	28049940	24333620	37
[K].lDPLGLAk.[R]	V5V9Z3	Transket_pyr domain-containing protein OS=Acinetobacter baumannii OX=470 GN=sucA PE=4 SV=1	0	2	18.3085	20200313_AS_ABAUM_REP1_2_F5.raw	16980554	19280082	29090188	18496144	28050242	28610446	27314766	23987248	22367670	24322016	43
[R].aIDkAFLMPIEDVFSISGR.[G]	A0A081H5Y7	Elongation factor Tu OS=Acinetobacter baumannii OX=470 GN=tufB_2 PE=3 SV=1	1	3	0	20200313_AS_ABAUM_REP1_2_F7.raw	18070874	6.85541e+06	19934562	8930696	14745856	42712868	22195208	38189968	17228546	24210012	50
[K].aIAPVLEDLSSEYAGk.[V]	V5VGM8	Thioredoxin OS=Acinetobacter baumannii OX=470 GN=trxA PE=3 SV=1	0	3	0.102597	20200313_AS_ABAUM_REP1_2_F3.raw	17012346	15199079	21261030	17946890	25324038	25606740	22408486	25596822	19647000	24200688	63
[K].lTEEAmk.[A]	V5VAT1	Uncharacterized protein OS=Acinetobacter baumannii OX=470 GN=A7934_08110 PE=4 SV=1	0	2	28.8217	20200313_AS_ABAUM_REP1_2_F1.raw	20813844	24629856	13121253	28046156	36689016	17634486	24993762	13785278	22177366	24134576	39
[R].aTIEDFk.[A]	A0A0D5YMY7	Fatty acid oxidation complex subunit alpha OS=Acinetobacter baumannii OX=470 GN=fadB PE=3 SV=1	0	2	12.0928	20200313_AS_ABAUM_REP1_2_F3.raw	15651945	27073258	13222510	29909110	44213208	15271250	25020080	12678984	22585054	24103672	33
[R].gLVVPVLR.[D]	A0A0D5YFF8	Dihydrolipoyllysine-residue succinyltransferase component of 2-oxoglutarate dehydrogenase complex OS=Acinetobacter baumannii OX=470 GN=sucB PE=3 SV=1	0	2	15.3949	20200313_AS_ABAUM_REP1_2_F7.raw	23433654	16455921	28329820	17839880	25710452	27621126	22028490	37946708	18954978	24064712	42
[K].acFGPQLTTk.[L]	V5VAT1	Uncharacterized protein OS=Acinetobacter baumannii OX=470 GN=A7934_08110 PE=4 SV=1	0	2	0	20200313_AS_ABAUM_REP3_4_F7.raw	33526058	68479480	57445108	52846156	52363632	8961950	17769000	9749619	31772708	23992924	42
[R].VkQAVAEQLGLk.[A]	V5VGC7	Acyl carrier protein OS=Acinetobacter baumannii OX=470 GN=acpP PE=3 SV=1	1	3	3.35553	20200313_AS_ABAUM_REP1_2_F5.raw	55551084	29382810	54372404	30806346	53505672	39932200	22873582	34811176	24076662	23893302	47
[K].qLAEDNVk.[A]	V5VFJ0	BON domain protein OS=Acinetobacter baumannii OX=470 GN=A7934_05765 PE=4 SV=1	0	2	0	20200313_AS_ABAUM_REP1_2_F1.raw	14239001	20175130	15144720	16068304	21840106	24350850	33050874	21944878	23547594	23873682	46
[R].sPAELGSTMLQVLk.[E]	A0A0Q1DNT0	Succinate--CoA ligase [ADP-forming] subunit alpha OS=Acinetobacter baumannii OX=470 GN=sucD PE=3 SV=1	0	3	3.13173	20200313_AS_ABAUM_REP1_2_F7.raw	21127508	13711408	30655710	15090077	21986764	33245086	19100604	34613032	14973887	23773782	49
[M].TAITASMVk.[E]	V5VAW7	Elongation factor Ts OS=Acinetobacter baumannii OX=470 GN=tsf PE=3 SV=1	0	2	10.1375	20200313_AS_ABAUM_REP1_2_F3.raw	24617696	12419318	43699872	13949594	25165896	42449616	19857536	62472984	15557642	23761842	50
[R].lIAALLk.[E]	V5V8S6	Pyruvate dehydrogenase E1 component OS=Acinetobacter baumannii OX=470 GN=aceE PE=4 SV=1	0	2	0	20200313_AS_ABAUM_REP3_4_F8.raw	67976584	53899212	58094420	48761252	45997092	21031810	17395250	29790454	26151932	23684748	36
[K].eADGQIHR.[L]	V5VDC6	30S ribosomal protein S6 OS=Acinetobacter baumannii OX=470 GN=rpsF PE=3 SV=1	0	2	0	20200313_AS_ABAUM_REP1_2_F1.raw	44807228	28236596	78634864	26854320	36542788	56703668	18339050	42922320	14990175	23584716	37
[R].dLVHAIPYYAIk.[E]	V5VBJ4	Aconitate hydratase B OS=Acinetobacter baumannii OX=470 GN=acnB PE=3 SV=1	0	3	3.98118	20200313_AS_ABAUM_REP1_2_F5.raw	20409738	13899463	24765874	16174973	23746974	27932496	18405768	28514244	18031936	23568752	39
[R].aVLNNLVk.[G]	A0A059ZGZ2	50S ribosomal protein L6 OS=Acinetobacter baumannii OX=470 GN=rplF PE=3 SV=1	0	2	0	20200313_AS_ABAUM_REP3_4_F7.raw	163700288	61295620	109828120	52833884	59810600	44091048	19226716	52133384	26334030	23419438	58
[K].akGQPTVILAk.[T]	V5V8S6	Pyruvate dehydrogenase E1 component OS=Acinetobacter baumannii OX=470 GN=aceE PE=4 SV=1	1	3	0	20200313_AS_ABAUM_REP3_4_F8.raw	71102640	60242784	73209064	57307200	62034408	27791940	26552814	29548240	31895888	23311020	26
[R].aGSASWk.[K]	V5VH15	Ketol-acid reductoisomerase (NADP(+)) OS=Acinetobacter baumannii OX=470 GN=ilvC PE=3 SV=1	0	2	26.6537	20200313_AS_ABAUM_REP3_4_F6.raw	62619528	56657896	83130584	51792736	53126488	25373086	20545624	21672414	32296596	23294792	26
[R].dGSYAIIR.[L]	V5V9H7	50S ribosomal protein L2 OS=Acinetobacter baumannii OX=470 GN=rplB PE=3 SV=1	0	2	10.522	20200313_AS_ABAUM_REP1_2_F2.raw	52317444	13610287	56684700	16996378	20991948	60340044	14518267	78560944	10941440	23221186	26
[K].aVPVIDR.[M]	V5VDE9	30S ribosomal protein S20 OS=Acinetobacter baumannii OX=470 GN=rpsT PE=3 SV=1	0	2	0	20200313_AS_ABAUM_REP1_2_F2.raw	43924636	14159700	55514016	16267109	30301730	60220692	19089028	76936720	16861788	23128188	29
[K].HADVIAScGTk.[V]	V5VBM8	DUF2171 domain-containing protein OS=Acinetobacter baumannii OX=470 GN=A7934_17730 PE=4 SV=1	0	2	0	20200313_AS_ABAUM_REP1_2_F1.raw	1.5838e+06	19070674	690747	20536658	33903328	3.25284e+06	30455642	912790	25128062	23052550	62
[K].aGIESFk.[A]	V5VJ37	ATP synthase subunit alpha OS=Acinetobacter baumannii OX=470 GN=atpA PE=3 SV=1	0	2	2.40549	20200313_AS_ABAUM_REP1_2_F3.raw	31202156	16009432	41351712	15612875	27261356	38184040	21428558	39943956	17808562	22840650	38
[R].aVLEAAGVHNVLAk.[C]	V5VB46	30S ribosomal protein S5 OS=Acinetobacter baumannii OX=470 GN=rpsE PE=3 SV=1	0	3	4.02041	20200313_AS_ABAUM_REP3_4_F7.raw	147095568	49944320	89940000	46133384	49199380	47234436	20361736	50786836	25672446	22807856	61
[K].gAIPGATGGDVIVRPTIkA.[-]	V5V9M8	50S ribosomal protein L3 OS=Acinetobacter baumannii OX=470 GN=rplC PE=3 SV=1	2	3	0.156554	20200313_AS_ABAUM_REP3_4_F7.raw	202342624	45703408	121293264	42708100	50786200	62645936	23107252	77768032	25257676	22729728	41
[R].fSTVQGPR.[G]	A0A0E1JRA6	Catalase OS=Acinetobacter baumannii OX=470 GN=katE PE=3 SV=1	0	2	0	20200313_AS_ABAUM_REP1_2_F6.raw	3.0595e+06	15078404	2.61948e+06	21520128	22913660	5.50312e+06	32764794	1.34009e+06	24530030	22729356	32
[R].vAFQAVIk.[A]	V5VGC9	50S ribosomal protein L20 OS=Acinetobacter baumannii OX=470 GN=rplT PE=3 SV=1	0	2	1.07999	20200313_AS_ABAUM_REP1_2_F7.raw	34898704	13619920	43164820	17965108	24800148	34512008	14509751	46889276	12881716	22624500	39
[K].tTLTAAIATIcAk.[T]	A0A081H5Y7	Elongation factor Tu OS=Acinetobacter baumannii OX=470 GN=tufB_2 PE=3 SV=1	0	3	3.90673	20200313_AS_ABAUM_REP3_4_F8.raw	111773968	51852624	69533600	43574540	44675816	33245680	15090650	38494568	29864444	22617992	40
[R].nVAIGLk.[C]	A0A059ZRX9	Malate synthase G OS=Acinetobacter baumannii OX=470 GN=glcB PE=3 SV=1	0	2	14.0029	20200313_AS_ABAUM_REP3_4_F7.raw	41329688	45147028	52182888	39774596	38953792	14947412	15601760	8.16746e+06	27052394	22586306	26
[K].gGGIGGQAGAIR.[H]	V5VBA5	30S ribosomal protein S9 OS=Acinetobacter baumannii OX=470 GN=rpsI PE=3 SV=1	0	2	0	20200313_AS_ABAUM_REP3_4_F4.raw	141947808	45090264	78692880	42853920	39836052	48132612	20037804	58437396	26203766	22550698	68
[R].iILLGPPGAGk.[G]	V5VFN0	Adenylate kinase OS=Acinetobacter baumannii OX=470 GN=adk PE=3 SV=1	0	2	0.671868	20200313_AS_ABAUM_REP3_4_F8.raw	91993752	50974100	76414480	41749916	44660816	27652812	13754333	32040806	25744658	22441282	68
[K].gPLGYAMIkk.[M]	V5V9P9	50S ribosomal protein L13 OS=Acinetobacter baumannii OX=470 GN=rplM PE=3 SV=1	1	3	5.03849	20200313_AS_ABAUM_REP3_4_F8.raw	192775280	45293536	102685080	40496132	45101520	57229668	20800104	69662496	27057024	22429148	35
[R].iGDLDTSATAk.[N]	V5VJ37	ATP synthase subunit alpha OS=Acinetobacter baumannii OX=470 GN=atpA PE=3 SV=1	0	2	0	20200313_AS_ABAUM_REP1_2_F3.raw	32517688	14274073	37547676	14213329	19882204	41363100	18678462	44091064	16478097	22422696	48
[R].TTDVTGAIQLk.[E]	A0A081H5Y7	Elongation factor Tu OS=Acinetobacter baumannii OX=470 GN=tufB_2 PE=3 SV=1	0	2	1.10738	20200313_AS_ABAUM_REP3_4_F2.raw	103091192	53624148	92375312	58024780	65493280	28965710	16214525	39031404	28222458	22254338	47
[R].eHILLSR.[Q]	A0A081H5Y7	Elongation factor Tu OS=Acinetobacter baumannii OX=470 GN=tufB_2 PE=3 SV=1	0	3	2.35255	20200313_AS_ABAUM_REP3_4_F3.raw	97174352	61399468	90418888	53349912	52663860	26753220	20691744	26943956	28019376	22222252	28
[K].lFTVLGPR.[Y]	V5V9Q2	50S ribosomal protein L17 OS=Acinetobacter baumannii OX=470 GN=rplQ PE=3 SV=1	0	2	1.27618	20200313_AS_ABAUM_REP1_2_F8.raw	58003932	11535623	60869928	15424092	19080124	75272944	21235696	85608232	14702941	22139380	25
[K].lAGGVAVIk.[I]	V5VAH2	60 kDa chaperonin OS=Acinetobacter baumannii OX=470 GN=cpn60 PE=3 SV=1	0	2	0.73512	20200313_AS_ABAUM_REP1_2_F6.raw	29160926	13924007	29209166	15689874	21053456	39997372	22762466	38115424	18514820	22103214	51
[K].vIDLLcPFAk.[G]	V5VHQ6	ATP synthase subunit beta OS=Acinetobacter baumannii OX=470 GN=atpD PE=3 SV=1	0	2	1.36573	20200313_AS_ABAUM_REP3_4_F7.raw	89792336	41141220	69728808	36569728	35285164	32613032	13912025	36529044	24395338	22095990	42
[R].aIEAPLR.[Q]	V5VAH2	60 kDa chaperonin OS=Acinetobacter baumannii OX=470 GN=cpn60 PE=3 SV=1	0	2	0	20200313_AS_ABAUM_REP1_2_F2.raw	25972418	13976492	28679290	14440734	23156886	29472090	19932044	31010336	16593065	22093442	35
[R].aVLEAAGVHNVLAk.[C]	V5VB46	30S ribosomal protein S5 OS=Acinetobacter baumannii OX=470 GN=rpsE PE=3 SV=1	0	3	3.27985	20200313_AS_ABAUM_REP3_4_F6.raw	166606112	57138776	104508456	48148336	53389344	48180752	22719024	55299540	29173004	22075310	51
[K].gHLVSVSR.[S]	A0A059ZHD8	DNA-directed RNA polymerase subunit beta' OS=Acinetobacter baumannii OX=470 GN=rpoC PE=3 SV=1	0	3	2.38758	20200313_AS_ABAUM_REP1_2_F5.raw	28983206	14572478	27720142	14403851	25638440	31767516	20374960	33083600	16646615	22065716	26
[R].fNVLTSPHVNk.[D]	V5V940	30S ribosomal protein S10 OS=Acinetobacter baumannii OX=470 GN=rpsJ PE=3 SV=1	0	3	3.92982	20200313_AS_ABAUM_REP1_2_F8.raw	43055044	18471490	53729772	16878062	24923172	46621720	22199852	39004852	18832930	22034396	41
[K].aGNIDASIHGAIEk.[L]	V5V8V8	Ribosomal subunit interface protein OS=Acinetobacter baumannii OX=470 GN=AB895_1352 PE=4 SV=1	0	3	7.34408	20200313_AS_ABAUM_REP1_2_F3.raw	8.2242e+06	11346660	6.69569e+06	10725567	20234744	13699280	17601538	7889527	14028184	22022032	48
[R].gAAIIEAR.[G]	V5VB88	Malate dehydrogenase OS=Acinetobacter baumannii OX=470 GN=mdh PE=3 SV=1	0	2	18.2336	20200313_AS_ABAUM_REP1_2_F3.raw	19878018	14680652	26334398	16119212	25163190	29441024	22345502	32665918	18994986	21982530	39
[K].aVLLSFk.[L]	V5VB11	2,3,4,5-tetrahydropyridine-2,6-dicarboxylate N-succinyltransferase OS=Acinetobacter baumannii OX=470 GN=dapD PE=3 SV=1	0	2	1.07116	20200313_AS_ABAUM_REP3_4_F8.raw	77845688	50098652	64712188	43563648	50860888	22956360	15079999	34089500	26941676	21907904	30
[R].aELTQEFQR.[H]	V5V8V8	Ribosomal subunit interface protein OS=Acinetobacter baumannii OX=470 GN=AB895_1352 PE=4 SV=1	0	2	5.06282	20200313_AS_ABAUM_REP1_2_F1.raw	9020408	11775428	6.90491e+06	13416234	22919300	13419584	16634424	8.18851e+06	14203617	21842936	35
[K].iGDVVTIk.[E]	V5V948	30S ribosomal protein S17 OS=Acinetobacter baumannii OX=470 GN=rpsQ PE=3 SV=1	0	2	12.3159	20200313_AS_ABAUM_REP1_2_F5.raw	42104472	15364949	52681356	16905604	20669304	48997720	21146990	51365656	15945453	21800088	29
[R].LNELAPAEGAk.[R]	V5V957	50S ribosomal protein L15 OS=Acinetobacter baumannii OX=470 GN=rplO PE=3 SV=1	0	2	2.18753	20200313_AS_ABAUM_REP3_4_F1.raw	147362000	52373684	102018776	51697156	59773640	43401908	19679610	55117828	27679274	21784014	55
[K].VVAAVkA.[-]	V5VBY1	Succinate--CoA ligase [ADP-forming] subunit beta OS=Acinetobacter baumannii OX=470 GN=sucC PE=3 SV=1	1	2	10.7806	20200313_AS_ABAUM_REP1_2_F3.raw	20782414	12562727	34255436	17826438	35753196	28289100	23398462	50887076	18291044	21765338	31
[R].eVAFALGLkDk.[Q]	V5VBY1	Succinate--CoA ligase [ADP-forming] subunit beta OS=Acinetobacter baumannii OX=470 GN=sucC PE=3 SV=1	1	3	1.24591	20200313_AS_ABAUM_REP1_2_F5.raw	18085930	7.69334e+06	16934102	8484282	13064134	30885688	20361348	32124730	18265726	21753240	30
[K].lGTILGPR.[G]	V5VH86	50S ribosomal protein L1 OS=Acinetobacter baumannii OX=470 GN=rplA PE=3 SV=1	0	2	0	20200313_AS_ABAUM_REP3_4_F8.raw	158564976	48307768	84550016	42194868	39872904	40059084	15563257	49206468	27240348	21679786	29
[R].mGFGSTR.[A]	V5V961	30S ribosomal protein S4 OS=Acinetobacter baumannii OX=470 GN=rpsD PE=3 SV=1	0	2	15.4604	20200313_AS_ABAUM_REP1_2_F6.raw	37329008	13604373	48004260	14006318	18210396	48495220	17278660	63911372	14348889	21651610	30
[K].SNVTkPVVGYIAGVTAPk.[G]	A0A0Q1DNT0	Succinate--CoA ligase [ADP-forming] subunit alpha OS=Acinetobacter baumannii OX=470 GN=sucD PE=3 SV=1	1	3	0.293341	20200313_AS_ABAUM_REP1_2_F6.raw	18777982	11197548	26441304	15275938	22430614	31099336	22435446	42988324	15310375	21616436	28
[K].HADVIAScGTk.[V]	V5VBM8	DUF2171 domain-containing protein OS=Acinetobacter baumannii OX=470 GN=A7934_17730 PE=4 SV=1	0	3	18.1015	20200313_AS_ABAUM_REP3_4_F1.raw	9910730	71984880	40028192	70804360	75382648	5115137	22403422	1.81797e+06	33833880	21609810	50
[R].tVGAGVVAk.[V]	A0A081H5Y7	Elongation factor Tu OS=Acinetobacter baumannii OX=470 GN=tufB_2 PE=3 SV=1	0	2	0	20200313_AS_ABAUM_REP1_2_F6.raw	31654460	12800997	36239056	14344965	19324100	44953436	20916384	46509660	16824610	21513718	52
[K].mVTGSVEk.[Y]	V5VAW7	Elongation factor Ts OS=Acinetobacter baumannii OX=470 GN=tsf PE=3 SV=1	0	2	17.1625	20200313_AS_ABAUM_REP1_2_F3.raw	31945130	12987214	50394276	14867511	20620200	53290072	19536288	66712148	15686209	21436948	40
[K].lADGQSVEEAR.[I]	V5VAW7	Elongation factor Ts OS=Acinetobacter baumannii OX=470 GN=tsf PE=3 SV=1	0	2	0.813428	20200313_AS_ABAUM_REP1_2_F1.raw	30189184	10147432	42988612	12014842	24014190	40507536	15791956	58384808	13360520	21435890	27
[K].iLIVEDDER.[L]	Q2VSW6	BfmR OS=Acinetobacter baumannii OX=470 GN=bfmR PE=1 SV=1	0	2	0	20200313_AS_ABAUM_REP1_2_F1.raw	9212142	19128534	10594797	18471108	26221474	14778254	23894592	10157758	21221658	21435802	67
[R].dVLGDIk.[A]	V5VCD9	Ribosome-recycling factor OS=Acinetobacter baumannii OX=470 GN=frr PE=3 SV=1	0	2	14.0979	20200313_AS_ABAUM_REP1_2_F3.raw	24763034	15075332	30749054	15964284	23651992	31744932	20274538	37308852	17263938	21338026	35
[K].dSNVLDk.[V]	V5VHQ6	ATP synthase subunit beta OS=Acinetobacter baumannii OX=470 GN=atpD PE=3 SV=1	0	2	6.71682	20200313_AS_ABAUM_REP1_2_F1.raw	31078316	34125236	53493984	32048776	48037604	25862038	22240146	18663010	19365284	21292272	27
[K].sVDELVEk.[L]	A0A0E4HMY3	ETF domain-containing protein OS=Acinetobacter baumannii OX=470 GN=etfB PE=4 SV=1	0	2	18.4293	20200313_AS_ABAUM_REP3_4_F1.raw	67075708	57162592	82085440	49779296	49999540	19178562	17365708	20169190	26527174	21260492	47
[R].dASELLR.[K]	V5VEN5	Alkyl hydroperoxide reductase C OS=Acinetobacter baumannii OX=470 GN=ahpC_2 PE=3 SV=1	0	2	6.80183	20200313_AS_ABAUM_REP1_2_F1.raw	16361608	16638603	17148582	18032938	25143592	21527118	22698872	22348638	18693952	21246952	27
[K].gPLGYAMIkk.[M]	V5V9P9	50S ribosomal protein L13 OS=Acinetobacter baumannii OX=470 GN=rplM PE=3 SV=1	1	3	11.8428	20200313_AS_ABAUM_REP3_4_F8.raw	152890432	41081168	88964960	38230456	43272936	46742048	16005441	64154276	27627390	21226214	37
[R].gITILAk.[N]	A0A059ZL92	Tr-type G domain-containing protein OS=Acinetobacter baumannii OX=470 GN=typA PE=4 SV=1	0	2	0	20200313_AS_ABAUM_REP3_4_F7.raw	120682216	47500884	78295520	45046000	53614764	41223764	18723250	51811872	25005080	21209760	32
[K].aLADAAR.[E]	V5V9P3	50S ribosomal protein L18 OS=Acinetobacter baumannii OX=470 GN=rplR PE=3 SV=1	0	2	9.17292	20200313_AS_ABAUM_REP1_2_F2.raw	60407232	15115944	75171288	22122976	36820304	56492884	20140216	65901188	13786760	21136748	31
[R].iILLGPPGAGk.[G]	V5VFN0	Adenylate kinase OS=Acinetobacter baumannii OX=470 GN=adk PE=3 SV=1	0	2	0	20200313_AS_ABAUM_REP1_2_F8.raw	25754598	16106770	32601212	16313587	25734514	39044728	24031960	38881928	17177162	21058618	51
[R].tVGAGVVAk.[V]	A0A081H5Y7	Elongation factor Tu OS=Acinetobacter baumannii OX=470 GN=tufB_2 PE=3 SV=1	0	2	0	20200313_AS_ABAUM_REP3_4_F6.raw	105302832	47072732	66663452	37516652	35285844	38555260	15358708	38684536	27579184	21045810	53
[K].vGADFLk.[T]	A0A0D5YMA2	Aminotransferase OS=Acinetobacter baumannii OX=470 GN=araT PE=3 SV=1	0	2	4.40311	20200313_AS_ABAUM_REP1_2_F5.raw	20068202	11375446	22409878	13699559	21218868	29058460	16472671	20005626	13407483	21031914	31
[K].iQVLVVkE.[-]	A0A059ZT15	Universal stress protein OS=Acinetobacter baumannii OX=470 GN=A7934_05390 PE=3 SV=1	1	2	0.916546	20200313_AS_ABAUM_REP1_2_F5.raw	6300785	14461421	2.26781e+06	13540289	20924110	11973665	25770712	2.72622e+06	19158190	21014212	38
[R].vYSGVLk.[Q]	V5VFS5	Elongation factor G OS=Acinetobacter baumannii OX=470 GN=fusA PE=3 SV=1	0	2	10.1139	20200313_AS_ABAUM_REP3_4_F6.raw	122241656	44794336	61035084	39379268	36031816	39027588	16941372	39575008	23389282	21010804	36
[M].akIVVVTSGk.[G]	V5VG33	Site-determining protein OS=Acinetobacter baumannii OX=470 GN=minD PE=3 SV=1	1	3	4.70453	20200313_AS_ABAUM_REP3_4_F8.raw	32816422	43542992	47206508	39504968	39741000	12787498	19186608	9658556	31286348	21009026	41
[K].vGLFGGAGVGk.[T]	V5VHQ6	ATP synthase subunit beta OS=Acinetobacter baumannii OX=470 GN=atpD PE=3 SV=1	0	2	0	20200313_AS_ABAUM_REP1_2_F8.raw	22388788	9982961	27496490	12121902	16936576	37413688	16319589	37318296	15854372	20978180	66
[R].aAGQLLEkVPSGSLTTR.[L]	V5VBJ4	Aconitate hydratase B OS=Acinetobacter baumannii OX=470 GN=acnB PE=3 SV=1	1	3	5.75071	20200313_AS_ABAUM_REP1_2_F6.raw	15984844	5.18722e+06	13750658	5243476	9910368	29240086	16570573	38421720	14551457	20960894	29
[K].aFSIDSk.[S]	V5VFX0	Malonyl CoA-acyl carrier protein transacylase OS=Acinetobacter baumannii OX=470 GN=fabD PE=1 SV=1	0	2	20.4228	20200313_AS_ABAUM_REP3_4_F4.raw	86816704	49410272	76654296	43660436	44444412	30723732	15315534	26540620	24581832	20952556	25
[K].iNLPIEGAk.[V]	A0A0D5YEI5	Glutamate dehydrogenase OS=Acinetobacter baumannii OX=470 GN=gdh PE=3 SV=1	0	2	0	20200313_AS_ABAUM_REP1_2_F4.raw	29391988	13086478	29423028	13720651	20764434	37765768	22918356	37644832	15622258	20917310	41
[R].aIDkAFLmPIEDVFSISGR.[G]	A0A081H5Y7	Elongation factor Tu OS=Acinetobacter baumannii OX=470 GN=tufB_2 PE=3 SV=1	1	3	0	20200313_AS_ABAUM_REP1_2_F6.raw	20709634	6437404	18739480	8613244	14794454	33531330	20106046	31728032	13198622	20883622	49
[M].aIGLVGR.[K]	V5V9M8	50S ribosomal protein L3 OS=Acinetobacter baumannii OX=470 GN=rplC PE=3 SV=1	0	2	3.29311	20200313_AS_ABAUM_REP1_2_F6.raw	51632588	14580551	64162660	19416194	28945964	57158204	21860062	63807264	14670242	20874730	27
[R].aFTVQGVALTk.[G]	V5V957	50S ribosomal protein L15 OS=Acinetobacter baumannii OX=470 GN=rplO PE=3 SV=1	0	2	0	20200313_AS_ABAUM_REP1_2_F7.raw	41077252	13280292	46939396	13565982	20571986	48415584	19397536	66596516	14741737	20811330	68
[K].nVMEIPR.[I]	V5VB41	50S ribosomal protein L5 OS=Acinetobacter baumannii OX=470 GN=rplE PE=3 SV=1	0	2	5.54617	20200313_AS_ABAUM_REP3_4_F3.raw	117675392	47768416	88862376	42476828	42380352	30735102	16561073	32502526	26020772	20739450	31
[R].vNIASIQVk.[A]	V5V961	30S ribosomal protein S4 OS=Acinetobacter baumannii OX=470 GN=rpsD PE=3 SV=1	0	2	0	20200313_AS_ABAUM_REP3_4_F7.raw	121624000	31043882	68023896	34563056	37050540	38313784	18115624	50851892	24090246	20733034	26
[R].vYSGVLk.[Q]	V5VFS5	Elongation factor G OS=Acinetobacter baumannii OX=470 GN=fusA PE=3 SV=1	0	2	6.73338	20200313_AS_ABAUM_REP3_4_F5.raw	127770712	44947548	67023396	37765108	33915028	44911720	16063254	49107456	23230898	20722710	38
[R].sINLSIk.[A]	V5VDL1	30S ribosomal protein S1 OS=Acinetobacter baumannii OX=470 GN=rpsA PE=3 SV=1	0	2	1.44273	20200313_AS_ABAUM_REP3_4_F7.raw	111904512	41783688	69249240	36675312	36510276	41406112	15705222	46565304	22401848	20683532	34
[K].qLIPNTk.[N]	A0A0D5YKI0	DUF4142 domain-containing protein OS=Acinetobacter baumannii OX=470 GN=ABUW_2679 PE=4 SV=1	0	2	6.71018	20200313_AS_ABAUM_REP3_4_F6.raw	5.38338e+06	74349856	25238818	59083288	77843160	3415680	18507316	1.91933e+06	33069018	20565734	28
[K].sSLAPGSk.[V]	A0A0D5YLG1	Aconitate hydratase OS=Acinetobacter baumannii OX=470 GN=acnA PE=3 SV=1	0	2	8.07707	20200313_AS_ABAUM_REP1_2_F5.raw	5352275	17927906	3.24055e+06	16287595	20623932	9950798	24806004	3437864	20919906	20540396	36
[R].nVAIGLk.[C]	A0A059ZRX9	Malate synthase G OS=Acinetobacter baumannii OX=470 GN=glcB PE=3 SV=1	0	2	3.58531	20200313_AS_ABAUM_REP1_2_F6.raw	10926367	14740055	5178880	14582073	18629740	14594373	20970248	7.05267e+06	17611228	20427944	26
[R].gEILGGMk.[Q]	V5V9N0	30S ribosomal protein S3 OS=Acinetobacter baumannii OX=470 GN=rpsC PE=3 SV=1	0	2	19.8258	20200313_AS_ABAUM_REP1_2_F4.raw	20756500	17851990	41452004	21404642	32249888	24558724	17723088	20483930	11953936	20411386	41
[R].gFASMDPER.[V]	A0A0D5YIK7	KGG domain-containing protein OS=Acinetobacter baumannii OX=470 GN=ABUW_2433 PE=4 SV=1	0	2	2.09267	20200313_AS_ABAUM_REP1_2_F3.raw	2.75889e+06	20333296	1.27887e+06	19881812	23990502	5.15307e+06	35047568	2.49663e+06	29770572	20362918	36
[R].tPIPLTk.[V]	V5V964	AcetylCoA_hyd_C domain-containing protein OS=Acinetobacter baumannii OX=470 GN=cat1 PE=4 SV=1	0	2	0	20200313_AS_ABAUM_REP1_2_F6.raw	18760114	5626262	13181772	7.73922e+06	14529462	24902384	5.35888e+06	12352946	5.43363e+06	20356300	33
[K].nTLFAIk.[R]	A0A0D5YNP4	Chaperone protein DnaK OS=Acinetobacter baumannii OX=470 GN=dnaK PE=2 SV=1	0	2	15.8	20200313_AS_ABAUM_REP3_4_F8.raw	81256120	49295424	72294568	41841628	41794932	17672548	14267250	24353382	24321996	20350734	30
[R].lIEDNPAR.[A]	V5VAN8	Chemotaxis protein CheY OS=Acinetobacter baumannii OX=470 GN=ompR PE=4 SV=1	0	2	8.02666	20200313_AS_ABAUM_REP1_2_F1.raw	12074099	13390080	11744736	18553024	25057700	15662268	23394898	12136299	18223770	20316962	41
[R].vqSVAVk.[L]	A0A0D5YMU2	DNA topoisomerase 1 OS=Acinetobacter baumannii OX=470 GN=topA PE=3 SV=1	0	2	0	20200313_AS_ABAUM_REP1_2_F4.raw	35169612	17732586	40130956	17187204	23389448	40907324	20695604	37990988	17375180	20262722	29
[R].gLVVPVLR.[D]	A0A0D5YFF8	Dihydrolipoyllysine-residue succinyltransferase component of 2-oxoglutarate dehydrogenase complex OS=Acinetobacter baumannii OX=470 GN=sucB PE=3 SV=1	0	2	12.649	20200313_AS_ABAUM_REP1_2_F7.raw	17223898	14225523	21851518	14419820	22424850	23268500	18483290	30926266	16011867	20125292	49
[M].aLTNEEILNAVAEk.[T]	V5VHN5	50S ribosomal protein L7/L12 OS=Acinetobacter baumannii OX=470 GN=rplL PE=3 SV=1	0	3	4.05745	20200313_AS_ABAUM_REP1_2_F2.raw	29672090	12006340	41046092	11875555	17288422	41440524	15885138	46199744	13427330	20078512	59
[R].aIDkAFLMPIEDVFSISGR.[G]	A0A081H5Y7	Elongation factor Tu OS=Acinetobacter baumannii OX=470 GN=tufB_2 PE=3 SV=1	1	3	0	20200313_AS_ABAUM_REP1_2_F7.raw	15258062	6.80545e+06	16841926	7.11187e+06	11750027	33197226	19959416	27045146	13914976	20051142	48
[R].gLMPNPk.[V]	V5VH86	50S ribosomal protein L1 OS=Acinetobacter baumannii OX=470 GN=rplA PE=3 SV=1	0	2	0	20200313_AS_ABAUM_REP3_4_F6.raw	191844464	60784356	119507184	53563020	59003448	62286532	18740002	72908096	30928298	20018160	29
[K].gAPYAPLVEAk.[K]	V5V9H7	50S ribosomal protein L2 OS=Acinetobacter baumannii OX=470 GN=rplB PE=3 SV=1	0	2	0	20200313_AS_ABAUM_REP1_2_F4.raw	42801144	13055349	56058804	14832752	24864924	60802780	14420300	81249984	10372762	19879928	66
[M].sSNETTTGFkPk.[K]	A0A0D5YML8	Citrate synthase OS=Acinetobacter baumannii OX=470 GN=prpC PE=3 SV=1	1	3	10.8521	20200313_AS_ABAUM_REP1_2_F4.raw	9108170	15689514	5844752	13344220	20094300	13329956	22744020	6694848	18246354	19840724	38
[K].lNDLNAAR.[A]	V5V9M5	50S ribosomal protein L4 OS=Acinetobacter baumannii OX=470 GN=rplD PE=3 SV=1	0	2	0	20200313_AS_ABAUM_REP1_2_F2.raw	46585032	12419363	55514204	13692440	21116646	53937224	16643116	73307544	13222640	19757724	39
[R].vFLSAGTGk.[L]	V5VBA5	30S ribosomal protein S9 OS=Acinetobacter baumannii OX=470 GN=rpsI PE=3 SV=1	0	2	1.33785	20200313_AS_ABAUM_REP1_2_F7.raw	36550248	10484810	41273504	12580489	17610654	39639260	15662763	57556076	13108134	19742012	45
[R].aAFLLEk.[L]	V5V8S6	Pyruvate dehydrogenase E1 component OS=Acinetobacter baumannii OX=470 GN=aceE PE=4 SV=1	0	2	11.73	20200313_AS_ABAUM_REP1_2_F5.raw	17445134	12419646	25273706	12954318	20310504	26027858	19499170	36602140	16711525	19673200	40
[R].aVLEAAGVHNVLAk.[C]	V5VB46	30S ribosomal protein S5 OS=Acinetobacter baumannii OX=470 GN=rpsE PE=3 SV=1	0	3	3.63717	20200313_AS_ABAUM_REP1_2_F7.raw	31677838	10597155	38084320	12432178	18902160	45245436	16074856	59075852	12259663	19612610	53
[K].aEDVLVER.[G]	A0A0D5YEI5	Glutamate dehydrogenase OS=Acinetobacter baumannii OX=470 GN=gdh PE=3 SV=1	0	2	2.91944	20200313_AS_ABAUM_REP3_4_F1.raw	80884928	52476956	89351712	49481056	50662632	26738520	17770986	25169626	23416166	19561146	29
[K].lSSAEVSk.[F]	V5VAT1	Uncharacterized protein OS=Acinetobacter baumannii OX=470 GN=A7934_08110 PE=4 SV=1	0	2	0	20200313_AS_ABAUM_REP3_4_F4.raw	29075602	54083684	48050472	43206672	36636596	9362435	17749322	8.03291e+06	30685598	19546088	36
[K].nVMEIPR.[I]	V5VB41	50S ribosomal protein L5 OS=Acinetobacter baumannii OX=470 GN=rplE PE=3 SV=1	0	2	5.60216	20200313_AS_ABAUM_REP3_4_F4.raw	90749144	47340516	82931536	44832456	44936232	28082026	19104034	29832372	29503378	19308922	30
[R].aAAIITNR.[G]	V5VBF2	Phosphoenolpyruvate synthase OS=Acinetobacter baumannii OX=470 GN=ppsA PE=3 SV=1	0	2	2.18928	20200313_AS_ABAUM_REP1_2_F5.raw	14309320	12284523	15722828	13629118	18398826	19142994	18480566	18971830	15056729	19295660	36
[K].VNTTITk.[G]	V5VB30	50S ribosomal protein L23 OS=Acinetobacter baumannii OX=470 GN=rplW PE=3 SV=1	0	2	20.5357	20200313_AS_ABAUM_REP1_2_F2.raw	33865200	11858931	45282864	14139589	24776610	39769992	17292720	70564112	13504615	19291784	35
[K].sLADMIk.[G]	A0A059ZHD8	DNA-directed RNA polymerase subunit beta' OS=Acinetobacter baumannii OX=470 GN=rpoC PE=3 SV=1	0	2	8.9224	20200313_AS_ABAUM_REP1_2_F5.raw	22582338	9887547	27148668	13600267	17229312	36146188	18262264	41923920	10974603	19287346	31
[R].aIDkAFLmPIEDVFSISGR.[G]	A0A081H5Y7	Elongation factor Tu OS=Acinetobacter baumannii OX=470 GN=tufB_2 PE=3 SV=1	1	3	0	20200313_AS_ABAUM_REP1_2_F6.raw	19501736	7.2778e+06	17659516	7.91558e+06	13723222	30038010	17115050	29022972	14825406	19257350	48
[R].gAAIIEAR.[G]	V5VB88	Malate dehydrogenase OS=Acinetobacter baumannii OX=470 GN=mdh PE=3 SV=1	0	2	13.6698	20200313_AS_ABAUM_REP3_4_F3.raw	69522688	48277760	76010864	43227044	45488568	23301684	16989010	24518188	23558022	19185112	38
[-].mkPDISELSVEELkR.[L]	V5VHH2	HNS domain-containing protein OS=Acinetobacter baumannii OX=470 GN=A7934_18595 PE=4 SV=1	2	4	0.439868	20200313_AS_ABAUM_REP1_2_F4.raw	1.34649e+06	14362495	1467365	13047830	17712418	3.4362e+06	25744060	2.15317e+06	19183072	19128294	27
[K].vGTVDHLEGENQLk.[L]	V5VBM8	DUF2171 domain-containing protein OS=Acinetobacter baumannii OX=470 GN=A7934_17730 PE=4 SV=1	0	3	0	20200313_AS_ABAUM_REP1_2_F3.raw	1.76803e+06	17606344	957263	16895132	20926754	3.99966e+06	24184752	1.04348e+06	21837672	19118990	40
[K].iADNQNSLR.[A]	A0A0E1JRA6	Catalase OS=Acinetobacter baumannii OX=470 GN=katE PE=3 SV=1	0	2	0	20200313_AS_ABAUM_REP3_4_F2.raw	9580552	67612264	34584424	52677800	46702088	3.59655e+06	21510890	2.5213e+06	30869162	19032036	44
[R].sPAELGSTMLQVLk.[E]	A0A0Q1DNT0	Succinate--CoA ligase [ADP-forming] subunit alpha OS=Acinetobacter baumannii OX=470 GN=sucD PE=3 SV=1	0	3	3.83717	20200313_AS_ABAUM_REP1_2_F6.raw	17768750	11405057	26557654	11628940	18863284	27544790	18544340	30550024	14506755	19008638	51
[K].aGIESFk.[A]	V5VJ37	ATP synthase subunit alpha OS=Acinetobacter baumannii OX=470 GN=atpA PE=3 SV=1	0	2	2.20433	20200313_AS_ABAUM_REP1_2_F4.raw	28421282	14001128	38312756	14423818	23712184	34408008	20229398	36210848	16295999	18995398	38
[R].kPLIVMSPk.[S]	V5V9Z3	Transket_pyr domain-containing protein OS=Acinetobacter baumannii OX=470 GN=sucA PE=4 SV=1	1	3	5.6805	20200313_AS_ABAUM_REP1_2_F8.raw	10636623	14033038	17918534	13640098	20546480	16572323	19755216	15784768	14831049	18925480	35
[M].aLTNEEILNAVAEk.[T]	V5VHN5	50S ribosomal protein L7/L12 OS=Acinetobacter baumannii OX=470 GN=rplL PE=3 SV=1	0	3	6.69883	20200313_AS_ABAUM_REP1_2_F3.raw	34589220	12326277	43450420	13581352	20845780	45897168	18564808	55474852	15212331	18820740	48
[R].aVNALEGLk.[G]	V5VAH2	60 kDa chaperonin OS=Acinetobacter baumannii OX=470 GN=cpn60 PE=3 SV=1	0	2	21.8155	20200313_AS_ABAUM_REP3_4_F4.raw	75136920	52244408	80403232	44618952	45682604	18298874	14600143	20375862	23290718	18797370	47
[R].gIPVFAWk.[G]	A0A077GNR7	Adenosylhomocysteinase OS=Acinetobacter baumannii OX=470 GN=ahcY PE=3 SV=1	0	2	5.59898	20200313_AS_ABAUM_REP3_4_F8.raw	69934120	39772756	57344536	34143608	41400916	21195536	14952056	27623558	23657118	18756934	36
[K].gATGENLLk.[L]	V5V961	30S ribosomal protein S4 OS=Acinetobacter baumannii OX=470 GN=rpsD PE=3 SV=1	0	2	6.27777	20200313_AS_ABAUM_REP3_4_F3.raw	105934328	44402580	69568240	41626900	45499760	34631692	17370154	40891968	22698382	18755496	53
[K].lADGQSVEEAR.[I]	V5VAW7	Elongation factor Ts OS=Acinetobacter baumannii OX=470 GN=tsf PE=3 SV=1	0	2	0	20200313_AS_ABAUM_REP1_2_F1.raw	38428428	12579645	50934584	13904973	20766462	49429596	16428237	58229488	13541169	18698056	61
[K].aLAENEQk.[I]	A0A0D5YEX2	Isocitrate dehydrogenase [NADP] OS=Acinetobacter baumannii OX=470 GN=idh PE=3 SV=1	0	2	0	20200313_AS_ABAUM_REP1_2_F1.raw	21296596	24352844	31258490	22241500	28603908	22957976	20140842	16839952	15052326	18489860	43
[R].lINAEGk.[S]	A0A0E1JRA6	Catalase OS=Acinetobacter baumannii OX=470 GN=katE PE=3 SV=1	0	2	13.2547	20200313_AS_ABAUM_REP1_2_F3.raw	2.57237e+06	13386503	635844	22046696	21609288	1.98827e+06	28309538	1.22393e+06	19136028	18428474	32
[K].lLDESGLk.[L]	V5VBY1	Succinate--CoA ligase [ADP-forming] subunit beta OS=Acinetobacter baumannii OX=470 GN=sucC PE=3 SV=1	0	2	1.44645	20200313_AS_ABAUM_REP1_2_F2.raw	27254288	12124992	35243136	15200389	23336568	32914850	21806508	37433128	14324461	18419044	37
[R].lIDQSAQEIVETAkR.[T]	V5V940	30S ribosomal protein S10 OS=Acinetobacter baumannii OX=470 GN=rpsJ PE=3 SV=1	1	3	0	20200313_AS_ABAUM_REP1_2_F3.raw	23256186	6996587	27917786	7.42491e+06	12272986	35319248	13892438	42271260	12693145	18343402	42
[K].qSEYSLQLR.[E]	V5V961	30S ribosomal protein S4 OS=Acinetobacter baumannii OX=470 GN=rpsD PE=3 SV=1	0	2	22.2518	20200313_AS_ABAUM_REP1_2_F2.raw	38148684	12414582	40064824	14696188	21648914	37460996	17134848	34777152	13840588	18331104	40
[R].aGSASWk.[K]	V5VH15	Ketol-acid reductoisomerase (NADP(+)) OS=Acinetobacter baumannii OX=470 GN=ilvC PE=3 SV=1	0	2	25.1392	20200313_AS_ABAUM_REP1_2_F6.raw	12989788	14128090	15238789	13667656	18916908	19475372	18510000	16673477	16126061	18273972	25
[K].sVDVAAk.[A]	V5VF95	Integration host factor subunit beta OS=Acinetobacter baumannii OX=470 GN=himD PE=3 SV=1	0	2	21.6036	20200313_AS_ABAUM_REP1_2_F2.raw	8717000	25548078	9720214	22397258	23714704	11149655	23866004	7.2355e+06	18425328	18188674	38
[K].gTVTAVDAR.[G]	V5VDL1	30S ribosomal protein S1 OS=Acinetobacter baumannii OX=470 GN=rpsA PE=3 SV=1	0	2	0	20200313_AS_ABAUM_REP1_2_F2.raw	30083678	11528052	41548892	13028484	19802900	38330076	16085355	53377876	14193712	18128998	48
[K].lcLQGLGLR.[R]	V5V9J2	50S ribosomal protein L30 OS=Acinetobacter baumannii OX=470 GN=rpmD PE=3 SV=1	0	2	0	20200313_AS_ABAUM_REP3_4_F8.raw	126504552	37076804	63897308	24949030	28110418	32516998	12233766	45885852	17707382	18114082	38
[K].aALDYGLk.[N]	V5V9J7	30S ribosomal protein S11 OS=Acinetobacter baumannii OX=470 GN=rpsK PE=3 SV=1	0	2	7.67915	20200313_AS_ABAUM_REP1_2_F3.raw	41886724	12602360	46243748	13624611	21300366	46704900	18635696	67925056	14084305	18095112	43
[R].aLGAVGYk.[I]	V5V9J7	30S ribosomal protein S11 OS=Acinetobacter baumannii OX=470 GN=rpsK PE=3 SV=1	0	2	0	20200313_AS_ABAUM_REP3_4_F7.raw	134487120	40890040	79878664	39380952	37922216	48097684	17884250	56422832	23395284	18059718	40
[R].lAkQPTFGLSLIk.[K]	A0A077GPV7	1,2-epoxyphenylacetyl-CoA isomerase OS=Acinetobacter baumannii OX=470 GN=paaG PE=4 SV=1	1	3	6.61122	20200313_AS_ABAUM_REP1_2_F8.raw	1039652	5496570	470937	5799531	7.21266e+06	3.43816e+06	23458648	1.47971e+06	19442396	18039738	34
[R].mPLVQQk.[V]	A0A0D5YNP4	Chaperone protein DnaK OS=Acinetobacter baumannii OX=470 GN=dnaK PE=2 SV=1	0	2	0	20200313_AS_ABAUM_REP1_2_F7.raw	18256708	10724072	25288158	11694381	18754946	28083298	19010198	35653572	14603003	18031862	28
[M].aDYNVSMR.[D]	V5VBC2	30S ribosomal protein S2 OS=Acinetobacter baumannii OX=470 GN=rpsB PE=3 SV=1	0	2	6.14729	20200313_AS_ABAUM_REP3_4_F2.raw	132888088	57157184	90554272	46589780	51481216	51688560	19514436	57148556	22887382	17986348	40
[K].fGFTSQIALk.[T]	V5V957	50S ribosomal protein L15 OS=Acinetobacter baumannii OX=470 GN=rplO PE=3 SV=1	0	2	0	20200313_AS_ABAUM_REP1_2_F8.raw	37752128	10370013	38876372	11389673	14370670	46788384	15093063	55951928	12661243	17982240	53
[R].tLEQYFGR.[E]	V5VBA5	30S ribosomal protein S9 OS=Acinetobacter baumannii OX=470 GN=rpsI PE=3 SV=1	0	2	11.4718	20200313_AS_ABAUM_REP1_2_F4.raw	43950052	7683971	50451964	11949345	17922586	47209568	16324825	68800464	11513894	17962642	29
[K].sPADYGVTAGTk.[L]	A0A0E4HMY3	ETF domain-containing protein OS=Acinetobacter baumannii OX=470 GN=etfB PE=4 SV=1	0	2	0	20200313_AS_ABAUM_REP1_2_F3.raw	13204047	12672980	15905689	12392321	20830868	16458259	18213006	15761417	14591263	17764624	67
[K].aAGDQEALAk.[A]	A0A0D5YHQ6	Ubiquinol oxidase subunit 2 OS=Acinetobacter baumannii OX=470 GN=cyoA PE=3 SV=1	0	2	0	20200313_AS_ABAUM_REP1_2_F1.raw	32383568	15626805	33962452	15302602	21623944	41524128	22487768	43027720	16837304	17761352	72
[R].aFTVQGVALTk.[G]	V5V957	50S ribosomal protein L15 OS=Acinetobacter baumannii OX=470 GN=rplO PE=3 SV=1	0	2	0	20200313_AS_ABAUM_REP3_4_F7.raw	85599232	25541520	58029300	26921342	27901360	33011584	14431559	35628224	18408700	17759150	35
[R].qcIAAVR.[R]	A0A0D5YK97	PKS_ER domain-containing protein OS=Acinetobacter baumannii OX=470 GN=ABUW_2594 PE=4 SV=1	0	2	10.5103	20200313_AS_ABAUM_REP1_2_F4.raw	2.43946e+06	17879972	848347	18349296	18874774	6.4513e+06	25345308	1.28274e+06	22792232	17712710	32
[K].sPADYGVTAGTk.[L]	A0A0E4HMY3	ETF domain-containing protein OS=Acinetobacter baumannii OX=470 GN=etfB PE=4 SV=1	0	2	0	20200313_AS_ABAUM_REP3_4_F3.raw	51591612	44808548	72415800	42132432	46577400	15643026	13270155	16323520	24727476	17704808	69
[M].gLFDFVk.[G]	V5VG70	LysM domain-containing protein OS=Acinetobacter baumannii OX=470 GN=lysM PE=4 SV=1	0	2	13.6408	20200313_AS_ABAUM_REP1_2_F7.raw	2.27922e+06	12840212	1.01528e+06	14000765	20736004	4.634e+06	20088548	1.43113e+06	15849589	17683380	32
[R].lVAEAIASQLEkR.[V]	V5V9N0	30S ribosomal protein S3 OS=Acinetobacter baumannii OX=470 GN=rpsC PE=3 SV=1	1	3	3.55267	20200313_AS_ABAUM_REP1_2_F6.raw	27391202	4.36567e+06	22382124	5.91629e+06	8677980	46426656	13950372	51806584	13346358	17667052	46
[K].vVHDHLHk.[G]	V5V9H7	50S ribosomal protein L2 OS=Acinetobacter baumannii OX=470 GN=rplB PE=3 SV=1	0	4	5.9795	20200313_AS_ABAUM_REP1_2_F3.raw	1.43938e+06	10415785	6972593	9419968	17152798	4460293	8975737	6694275	13244921	17662834	25
[K].aAAFDGk.[V]	V5VIV0	50S ribosomal protein L10 OS=Acinetobacter baumannii OX=470 GN=rplJ PE=3 SV=1	0	2	2.27687	20200313_AS_ABAUM_REP1_2_F4.raw	27508602	10669393	42075536	12174983	18421176	36995472	15394124	60699544	10108976	17659714	34
[R].lFEEFAk.[T]	V5VIV0	50S ribosomal protein L10 OS=Acinetobacter baumannii OX=470 GN=rplJ PE=3 SV=1	0	2	0	20200313_AS_ABAUM_REP3_4_F4.raw	131900440	39121076	65960888	33440154	30774270	43299560	14775590	49971424	18798134	17646386	31
[K].nLDVLVk.[G]	V5V9J7	30S ribosomal protein S11 OS=Acinetobacter baumannii OX=470 GN=rpsK PE=3 SV=1	0	2	1.68461	20200313_AS_ABAUM_REP1_2_F4.raw	38465612	10934678	41085052	12490975	16673832	46251352	17403798	48988868	12025059	17631024	33
[K].lHAHDENNVAk.[I]	V5V948	30S ribosomal protein S17 OS=Acinetobacter baumannii OX=470 GN=rpsQ PE=3 SV=1	0	4	3.64538	20200313_AS_ABAUM_REP1_2_F2.raw	9250970	11864448	5421075	11290135	14282320	2728378	17848730	6773435	12635158	17627426	35
[K].aVPVIDR.[M]	V5VDE9	30S ribosomal protein S20 OS=Acinetobacter baumannii OX=470 GN=rpsT PE=3 SV=1	0	2	0	20200313_AS_ABAUM_REP3_4_F2.raw	101110512	27024970	62691736	27051236	30099718	29865920	13748907	38389444	20713416	17615088	28
[R].qVGVPYIIVFLNk.[C]	A0A081H5Y7	Elongation factor Tu OS=Acinetobacter baumannii OX=470 GN=tufB_2 PE=3 SV=1	0	3	3.55863	20200313_AS_ABAUM_REP3_4_F8.raw	70892224	38684408	61169636	34045340	37264848	22528456	12596993	25302464	22485938	17605188	49
[K].aVPVIDR.[M]	V5VDE9	30S ribosomal protein S20 OS=Acinetobacter baumannii OX=470 GN=rpsT PE=3 SV=1	0	2	0	20200313_AS_ABAUM_REP1_2_F3.raw	29968798	9901640	38725316	12411636	21527098	41353108	13315819	56992240	10967865	17580136	26
[R].NIPALLLFk.[N]	V5VGM8	Thioredoxin OS=Acinetobacter baumannii OX=470 GN=trxA PE=3 SV=1	0	2	0	20200313_AS_ABAUM_REP1_2_F7.raw	11569047	10561997	13868333	11529102	22284302	14604501	16328265	24483620	12663455	17561282	55
[R].iVLSGEITR.[A]	V5V957	50S ribosomal protein L15 OS=Acinetobacter baumannii OX=470 GN=rplO PE=3 SV=1	0	2	22.4523	20200313_AS_ABAUM_REP1_2_F4.raw	28840468	9050611	34511332	9101321	15563466	38469504	14177521	48704680	11619766	17516852	44
[R].iVLELNTEkAPk.[T]	V5VC36	Peptidyl-prolyl cis-trans isomerase OS=Acinetobacter baumannii OX=470 GN=ppiB PE=3 SV=1	1	3	4.46817	20200313_AS_ABAUM_REP1_2_F6.raw	9862439	9077750	11101779	10129127	13629865	15959786	18290006	22257344	14810804	17358142	28
[K].aLDATIASITEALk.[K]	V5VDU0	DNA-binding protein HU OS=Acinetobacter baumannii OX=470 GN=hupB PE=3 SV=1	0	3	3.37634	20200313_AS_ABAUM_REP1_2_F5.raw	10794912	13507637	10057719	15678854	20023528	17203856	17458868	8604684	13536781	17339092	42
[K].TTLTAAIATIcAk.[T]	A0A081H5Y7	Elongation factor Tu OS=Acinetobacter baumannii OX=470 GN=tufB_2 PE=3 SV=1	0	2	4.57067	20200313_AS_ABAUM_REP1_2_F5.raw	17786926	10574823	27477950	14893404	22946532	24085382	19377162	27413886	13326772	17331566	59
[K].vIDLLcPFAk.[G]	V5VHQ6	ATP synthase subunit beta OS=Acinetobacter baumannii OX=470 GN=atpD PE=3 SV=1	0	2	0	20200313_AS_ABAUM_REP1_2_F8.raw	21754504	8979503	26446830	10251905	14445558	31006538	15087705	31246930	12577220	17306560	68
[R].gPMLAHk.[A]	A0A077GKK9	Dihydrolipoyl dehydrogenase OS=Acinetobacter baumannii OX=470 GN=lpdA PE=3 SV=1	0	3	7.2428	20200313_AS_ABAUM_REP1_2_F7.raw	13270200	12111135	18918982	11790257	17028256	22265218	18576614	29834854	12569889	17297286	26
[K].vLTIIDk.[Q]	A0A0D5YKI0	DUF4142 domain-containing protein OS=Acinetobacter baumannii OX=470 GN=ABUW_2679 PE=4 SV=1	0	2	0.805699	20200313_AS_ABAUM_REP1_2_F5.raw	1.93484e+06	17872272	1.58329e+06	31332162	25947356	3.29153e+06	22113764	1.76535e+06	21138386	17245538	34
[M].sSNETTTGFkPk.[K]	A0A0D5YML8	Citrate synthase OS=Acinetobacter baumannii OX=470 GN=prpC PE=3 SV=1	1	3	17.9695	20200313_AS_ABAUM_REP1_2_F5.raw	9902695	13341801	6.93929e+06	11448595	17830076	12918457	19698298	7714297	14446075	17227600	41
[K].LSSAEVSk.[F]	V5VAT1	Uncharacterized protein OS=Acinetobacter baumannii OX=470 GN=A7934_08110 PE=4 SV=1	0	2	0	20200313_AS_ABAUM_REP1_2_F1.raw	5.84126e+06	13800378	6975320	18382054	30276470	10805049	20401640	10163124	16203273	17191402	64
[M].skEFTFTIk.[S]	V5VHZ3	DUF1852 domain-containing protein OS=Acinetobacter baumannii OX=470 GN=A7934_16805 PE=4 SV=1	1	3	24.8441	20200313_AS_ABAUM_REP1_2_F7.raw	4.17192e+06	9603379	4503021	9932968	18721726	5.42598e+06	6977018	3396988	5.61623e+06	17168398	25
[R].eAIELTk.[A]	V5V809	4-hydroxy-tetrahydrodipicolinate synthase OS=Acinetobacter baumannii OX=470 GN=dapA_4 PE=3 SV=1	0	2	8.71908	20200313_AS_ABAUM_REP1_2_F2.raw	22935982	13112409	24786078	13290484	21820506	31381320	18426364	30470520	15187053	17160942	33
[R].iLFYTGVSHk.[I]	V5VFS5	Elongation factor G OS=Acinetobacter baumannii OX=470 GN=fusA PE=3 SV=1	0	3	3.3388	20200313_AS_ABAUM_REP3_4_F8.raw	98691640	35846968	57114236	30125140	33309072	36534808	12635879	42214428	21921854	17084838	43
[R].sPIWVGGGk.[T]	V5V9M5	50S ribosomal protein L4 OS=Acinetobacter baumannii OX=470 GN=rplD PE=3 SV=1	0	2	0	20200313_AS_ABAUM_REP1_2_F8.raw	25599590	8900278	34783992	8787916	14265670	37050268	12954354	46101636	10243095	17078932	34
[K].vGEEVEIVGIkDTVk.[T]	A0A081H5Y7	Elongation factor Tu OS=Acinetobacter baumannii OX=470 GN=tufB_2 PE=3 SV=1	1	3	7.68305	20200313_AS_ABAUM_REP3_4_F3.raw	44775416	43107400	48702068	39942008	35651352	16262598	17269874	14496546	22361300	17072586	51
[R].dITGGLPR.[V]	A0A059ZHD8	DNA-directed RNA polymerase subunit beta' OS=Acinetobacter baumannii OX=470 GN=rpoC PE=3 SV=1	0	2	2.21767	20200313_AS_ABAUM_REP1_2_F3.raw	24029482	11857096	28189142	12787905	18463170	33534814	14815570	38067344	13465539	17013468	33
[R].lINAEGk.[S]	A0A0E1JRA6	Catalase OS=Acinetobacter baumannii OX=470 GN=katE PE=3 SV=1	0	2	0	20200313_AS_ABAUM_REP3_4_F5.raw	9632476	56583060	27411816	45590596	44864064	3.06016e+06	16745090	1.83089e+06	28947002	17010238	33
[R].tVGAGVVAk.[V]	A0A081H5Y7	Elongation factor Tu OS=Acinetobacter baumannii OX=470 GN=tufB_2 PE=3 SV=1	0	2	28.4611	20200313_AS_ABAUM_REP3_4_F7.raw	58955644	42849692	44482384	33929892	32837554	20863744	14533337	21040556	21185730	16970482	50
[R].mPLVQQk.[V]	A0A0D5YNP4	Chaperone protein DnaK OS=Acinetobacter baumannii OX=470 GN=dnaK PE=2 SV=1	0	2	0	20200313_AS_ABAUM_REP1_2_F6.raw	13426845	9012380	22232522	9290487	15877004	23322534	16200126	29049208	12632943	16947670	28
[K].gLVVTSGk.[S]	A0A0D5YMY7	Fatty acid oxidation complex subunit alpha OS=Acinetobacter baumannii OX=470 GN=fadB PE=3 SV=1	0	2	28.3707	20200313_AS_ABAUM_REP1_2_F5.raw	11539849	15256268	12757668	16827508	22873122	16448665	16531951	16260679	14672442	16935788	32
[K].kAVLLSFk.[L]	V5VB11	2,3,4,5-tetrahydropyridine-2,6-dicarboxylate N-succinyltransferase OS=Acinetobacter baumannii OX=470 GN=dapD PE=3 SV=1	1	3	5.38186	20200313_AS_ABAUM_REP3_4_F8.raw	21038066	32689898	35442764	32184260	30399800	7170293	12081092	11244683	19136832	16917970	33
[R].LNELAPAEGAk.[R]	V5V957	50S ribosomal protein L15 OS=Acinetobacter baumannii OX=470 GN=rplO PE=3 SV=1	0	2	0	20200313_AS_ABAUM_REP1_2_F1.raw	33539696	10657004	43003564	12372753	21030538	40309020	16176050	56105516	13023886	16880560	52
[R].gLVVPVLR.[D]	A0A0D5YFF8	Dihydrolipoyllysine-residue succinyltransferase component of 2-oxoglutarate dehydrogenase complex OS=Acinetobacter baumannii OX=470 GN=sucB PE=3 SV=1	0	2	28.8431	20200313_AS_ABAUM_REP3_4_F7.raw	64273464	43049260	70902960	43286892	49127964	21514454	13214442	22914250	22633576	16845506	36
[K].mVTGSVEk.[Y]	V5VAW7	Elongation factor Ts OS=Acinetobacter baumannii OX=470 GN=tsf PE=3 SV=1	0	2	0	20200313_AS_ABAUM_REP1_2_F4.raw	31695018	11515499	48577336	13313927	18759734	50945268	17338756	63057924	14991189	16825906	42
[R].vNIASIQVk.[A]	V5V961	30S ribosomal protein S4 OS=Acinetobacter baumannii OX=470 GN=rpsD PE=3 SV=1	0	2	1.36785	20200313_AS_ABAUM_REP1_2_F7.raw	32273880	10178165	36434096	11279661	15661607	40212032	15380241	54838444	10824199	16757499	48
[R].gIGSGVGk.[T]	V5V957	50S ribosomal protein L15 OS=Acinetobacter baumannii OX=470 GN=rplO PE=3 SV=1	0	2	3.54349	20200313_AS_ABAUM_REP1_2_F6.raw	31201498	10555172	39420624	10616436	17186420	41320296	15103074	56592280	12506471	16738959	48
[K].lNMEDDGGIDAk.[L]	V5VHL7	Inorganic pyrophosphatase OS=Acinetobacter baumannii OX=470 GN=ppa PE=3 SV=1	0	2	0	20200313_AS_ABAUM_REP1_2_F1.raw	16443940	9739266	27068590	10179704	16265179	25974758	16879720	31554708	11924182	16724608	66
[R].kPLIVmSPk.[S]	V5V9Z3	Transket_pyr domain-containing protein OS=Acinetobacter baumannii OX=470 GN=sucA PE=4 SV=1	1	3	6.58923	20200313_AS_ABAUM_REP3_4_F8.raw	49261396	39276700	58933892	35581484	38549048	10218767	13313546	18222072	16858162	16696326	35
[K].sDISVAAR.[V]	A0A0D5YEX2	Isocitrate dehydrogenase [NADP] OS=Acinetobacter baumannii OX=470 GN=idh PE=3 SV=1	0	2	15.6778	20200313_AS_ABAUM_REP1_2_F1.raw	19514674	12272035	21177380	13800411	17830120	26104210	17481346	26513384	13470029	16675913	37
[R].lGGPNFHQIPINkPVcPFHNNQR.[D]	A0A0E1JRA6	Catalase OS=Acinetobacter baumannii OX=470 GN=katE PE=3 SV=1	1	5	1.77846	20200313_AS_ABAUM_REP3_4_F8.raw	2323246	50300072	13322261	53697140	33409074	3.8852e+06	16211097	1.37148e+06	29834386	16591493	30
[R].gEILGGMk.[Q]	V5V9N0	30S ribosomal protein S3 OS=Acinetobacter baumannii OX=470 GN=rpsC PE=3 SV=1	0	2	20.0078	20200313_AS_ABAUM_REP3_4_F5.raw	39474756	39075044	55473212	34971064	41848496	11907866	11742305	17145928	21918120	16573404	33
[R].gIDIAVk.[T]	V5VAH2	60 kDa chaperonin OS=Acinetobacter baumannii OX=470 GN=cpn60 PE=3 SV=1	0	2	27.7741	20200313_AS_ABAUM_REP1_2_F4.raw	19611406	11398258	22995398	11566743	17590166	26276098	18009468	29506562	14540137	16565630	32
[K].iSVAIGk.[A]	V5VGK0	Vitamin B12-dependent ribonucleotide reductase OS=Acinetobacter baumannii OX=470 GN=nrdA PE=3 SV=1	0	2	2.55101	20200313_AS_ABAUM_REP3_4_F7.raw	81328232	37099240	57526604	29626642	31373212	25406568	13060570	24547666	20485020	16555034	31
[K].vILEPLER.[G]	V5V9Q1	DNA-directed RNA polymerase subunit alpha OS=Acinetobacter baumannii OX=470 GN=rpoA PE=3 SV=1	0	2	0.82665	20200313_AS_ABAUM_REP1_2_F2.raw	23599740	8998536	31595450	12069048	16410054	32423208	15499191	41983544	12520091	16546789	32
[K].vLLIVNTASk.[C]	A0A0D5YN74; V5VE85	Glutathione peroxidase OS=Acinetobacter baumannii OX=470 GN=ABUW_3729 PE=3 SV=1; Glutathione peroxidase OS=Acinetobacter baumannii OX=470 GN=gpx1_2 PE=3 SV=1	0	2	0	20200313_AS_ABAUM_REP3_4_F8.raw	26512998	38557628	40739132	34948084	33187608	8535773	11794353	6.77616e+06	21544558	16406308	69
[K].iQVLVVkE.[-]	A0A059ZT15	Universal stress protein OS=Acinetobacter baumannii OX=470 GN=A7934_05390 PE=3 SV=1	1	2	0	20200313_AS_ABAUM_REP3_4_F5.raw	23528972	41948452	30018962	39477380	35136484	6021228	11634564	2.35781e+06	22963242	16403791	38
[K].aVPVIDR.[M]	V5VDE9	30S ribosomal protein S20 OS=Acinetobacter baumannii OX=470 GN=rpsT PE=3 SV=1	0	2	0.507796	20200313_AS_ABAUM_REP3_4_F3.raw	91751336	25407204	52246664	25942850	27335166	27216538	12152776	32231514	18411234	16373565	29
[K].gAITSFTR.[S]	V5VEG3	General stress protein 39 OS=Acinetobacter baumannii OX=470 GN=ydaD PE=4 SV=1	0	2	0	20200313_AS_ABAUM_REP3_4_F6.raw	11856190	84071688	28777560	74220744	65755456	5.02567e+06	17320938	1.96843e+06	27692948	16356080	32
[R].eLLSTYDFPGDDTPVIR.[G]	A0A081H5Y7	Elongation factor Tu OS=Acinetobacter baumannii OX=470 GN=tufB_2 PE=3 SV=1	0	2	0	20200313_AS_ABAUM_REP1_2_F2.raw	21669146	8435299	25433314	11353378	16512180	32042230	14203178	37582888	13180194	16352438	28
[R].IGDLDTSATAk.[N]	V5VJ37	ATP synthase subunit alpha OS=Acinetobacter baumannii OX=470 GN=atpA PE=3 SV=1	0	2	2.9149	20200313_AS_ABAUM_REP1_2_F1.raw	17027876	9483855	28587128	13918792	28641320	22861090	14057119	40187668	11517091	16266024	44
[K].wkEGEATLAPSIDLVGkI.[-]	V5VEN5	Alkyl hydroperoxide reductase C OS=Acinetobacter baumannii OX=470 GN=ahpC_2 PE=3 SV=1	2	3	2.23259	20200313_AS_ABAUM_REP1_2_F5.raw	9750728	10082988	9089131	8767202	13225941	15277977	15529464	11511776	14506418	16254565	32
[R].mGFGSTR.[A]	V5V961	30S ribosomal protein S4 OS=Acinetobacter baumannii OX=470 GN=rpsD PE=3 SV=1	0	2	1.28028	20200313_AS_ABAUM_REP3_4_F7.raw	102349336	33516948	49438684	29893068	24129244	36569060	12783548	37499344	21420828	16229234	35
[R].TVGAGVVAk.[V]	A0A081H5Y7	Elongation factor Tu OS=Acinetobacter baumannii OX=470 GN=tufB_2 PE=3 SV=1	0	2	25.3152	20200313_AS_ABAUM_REP1_2_F3.raw	20220990	10716935	26684888	11687591	19834490	27483134	15487369	41015328	12402730	16196926	63
[K].aFDALQAk.[G]	V5V8R3	Arsenate reductase OS=Acinetobacter baumannii OX=470 GN=yffB PE=3 SV=1	0	2	8.62766	20200313_AS_ABAUM_REP1_2_F4.raw	13771694	11685971	13003683	11962928	18214908	20399440	16638245	16690469	13584607	16176523	43
[K].iIkVEVDPLVGLQPFQAR.[E]	V5VBY1	Succinate--CoA ligase [ADP-forming] subunit beta OS=Acinetobacter baumannii OX=470 GN=sucC PE=3 SV=1	1	3	0	20200313_AS_ABAUM_REP3_4_F7.raw	69604456	41354528	54990852	33952912	36095648	22757920	11347862	29184550	19496042	16174118	48
[K].iGENIQVR.[R]	V5VAW7	Elongation factor Ts OS=Acinetobacter baumannii OX=470 GN=tsf PE=3 SV=1	0	2	3.34061	20200313_AS_ABAUM_REP1_2_F2.raw	34624804	12004617	39921588	11655729	16730769	43999780	13919558	50804704	12981311	16147143	31
[R].eATGLGLk.[E]	V5VHN5	50S ribosomal protein L7/L12 OS=Acinetobacter baumannii OX=470 GN=rplL PE=3 SV=1	0	2	0.463632	20200313_AS_ABAUM_REP3_4_F4.raw	109918656	32277976	60427208	31699244	58567860	42067236	12469171	35703272	14862845	16124124	41
[R].kNAEQLLANQk.[S]	V5VHG0	ATP synthase epsilon chain OS=Acinetobacter baumannii OX=470 GN=atpC PE=3 SV=1	1	3	10.1252	20200313_AS_ABAUM_REP1_2_F5.raw	23982258	10550717	27029144	11022654	18911218	26845860	16474100	22283016	11897422	16071708	32
[K].vPANVVR.[R]	V5VGL2	Trigger factor OS=Acinetobacter baumannii OX=470 GN=tig PE=3 SV=1	0	2	0.792564	20200313_AS_ABAUM_REP3_4_F5.raw	62483048	38314504	63783644	35529680	41218328	14822672	10465041	25604816	18223880	16049082	31
[K].nTPMHADFk.[R]	A0A0D5YKE4	50S ribosomal protein L25 OS=Acinetobacter baumannii OX=470 GN=rplY PE=3 SV=1	0	3	6.79154	20200313_AS_ABAUM_REP1_2_F3.raw	18806268	7840083	25287436	8128133	10813173	31592328	12675693	29478596	8490679	15988715	32
[K].vGALIAER.[A]	V5V9P3	50S ribosomal protein L18 OS=Acinetobacter baumannii OX=470 GN=rplR PE=3 SV=1	0	2	25.6705	20200313_AS_ABAUM_REP1_2_F5.raw	23047214	14442019	25400218	15134770	22148502	29723654	19466372	35658960	15032199	15973319	28
[K].sIVVLIER.[R]	V5V948	30S ribosomal protein S17 OS=Acinetobacter baumannii OX=470 GN=rpsQ PE=3 SV=1	0	2	4.67506	20200313_AS_ABAUM_REP1_2_F4.raw	20448084	8.29609e+06	26701712	9893023	15519473	32037982	14436114	29893046	12156762	15970472	45
[K].fQGYDDVR.[Y]	A0A0D5YGH9	DNA breaking-rejoining protein OS=Acinetobacter baumannii OX=470 GN=pliG PE=4 SV=1	0	2	29.1196	20200313_AS_ABAUM_REP1_2_F2.raw	4449949	11097801	4.26433e+06	16366088	20538000	4618204	21189024	5.14904e+06	16791404	15967998	48
[R].nIPALLLFk.[N]	V5VGM8	Thioredoxin OS=Acinetobacter baumannii OX=470 GN=trxA PE=3 SV=1	0	2	0	20200313_AS_ABAUM_REP1_2_F8.raw	14097242	9048733	14576580	10901863	13496064	20269804	16132092	20013016	13654519	15941377	44
[K].aIAEAVk.[H]	V5VGW2	Gamma-glutamyl phosphate reductase OS=Acinetobacter baumannii OX=470 GN=proA PE=3 SV=1	0	2	9.84628	20200313_AS_ABAUM_REP1_2_F3.raw	11994769	10764107	14989606	11662086	17753850	15978155	14555922	21563948	11674185	15918334	42
[R].gLVVPVLR.[D]	A0A0D5YFF8	Dihydrolipoyllysine-residue succinyltransferase component of 2-oxoglutarate dehydrogenase complex OS=Acinetobacter baumannii OX=470 GN=sucB PE=3 SV=1	0	2	29.8596	20200313_AS_ABAUM_REP1_2_F8.raw	15970217	10632901	18305824	11463617	17980034	17826416	15391218	24606608	12365777	15910917	37
[R].LINAEGk.[S]	A0A0E1JRA6	Catalase OS=Acinetobacter baumannii OX=470 GN=katE PE=3 SV=1	0	2	0.509565	20200313_AS_ABAUM_REP3_4_F2.raw	9091078	57526400	36667128	61633552	81210496	3986696	19155514	1.96436e+06	28053696	15909706	38
[K].lAGQPAGVEk.[-]	V5VAU8	Superoxide dismutase OS=Acinetobacter baumannii OX=470 GN=sodB PE=3 SV=1	0	2	0.953219	20200313_AS_ABAUM_REP3_4_F4.raw	39747060	62195500	49034416	49273372	46658688	6444990	14042589	4.4311e+06	24281312	15898031	49
[K].TSEMAGADAANk.[A]	A0A0E1JRA6	Catalase OS=Acinetobacter baumannii OX=470 GN=katE PE=3 SV=1	0	2	4.10635	20200313_AS_ABAUM_REP1_2_F1.raw	1.48619e+06	15765284	1.04726e+06	22714786	31944630	3.18904e+06	24393186	950959	14933419	15858290	60
[R].QVGVPYIIVFLNk.[C]	A0A081H5Y7	Elongation factor Tu OS=Acinetobacter baumannii OX=470 GN=tufB_2 PE=3 SV=1	0	3	1.64322	20200313_AS_ABAUM_REP1_2_F7.raw	13588269	8.27064e+06	24428914	12520572	25901008	20343278	16501196	30276432	11158859	15832339	35
[R].nKGIQPVSPWGQk.[A]	V5V9H7	50S ribosomal protein L2 OS=Acinetobacter baumannii OX=470 GN=rplB PE=3 SV=1	1	3	4.057	20200313_AS_ABAUM_REP3_4_F7.raw	103349056	18941558	58270576	21278066	23123552	27694870	12815365	40060272	20517582	15806598	40
[R].dRGEDALIIYDDLSk.[Q]	V5VJ37	ATP synthase subunit alpha OS=Acinetobacter baumannii OX=470 GN=atpA PE=3 SV=1	1	3	0	20200313_AS_ABAUM_REP1_2_F1.raw	13918630	9283671	15353734	10103621	16094232	14985213	14150199	13118684	11042801	15803820	41
[K].qLIPNTk.[N]	A0A0D5YKI0	DUF4142 domain-containing protein OS=Acinetobacter baumannii OX=470 GN=ABUW_2679 PE=4 SV=1	0	2	0	20200313_AS_ABAUM_REP3_4_F7.raw	3765025	62326760	19777612	51120560	60798816	2.58546e+06	13979224	1.80129e+06	28760184	15790090	34
[M].sQIVDIR.[A]	V5VCM0	Enolase OS=Acinetobacter baumannii OX=470 GN=eno PE=3 SV=1	0	2	0	20200313_AS_ABAUM_REP1_2_F3.raw	20940204	9648563	26357906	10864751	14748562	28036968	14463577	32955198	11347042	15718127	40
[K].vPANVVR.[R]	V5VGL2	Trigger factor OS=Acinetobacter baumannii OX=470 GN=tig PE=3 SV=1	0	2	3.23604	20200313_AS_ABAUM_REP1_2_F5.raw	27733554	17841102	45284512	18991862	29479148	25149464	16814694	23904222	12601906	15696508	29
[R].dAAVVYAk.[K]	V5VEB3	1,2-phenylacetyl-CoA epoxidase subunit A OS=Acinetobacter baumannii OX=470 GN=paaA PE=4 SV=1	0	2	3.95415	20200313_AS_ABAUM_REP1_2_F2.raw	620053	14839799	871085	14527877	22409364	1563232	17915994	1.21789e+06	15126278	15681600	45
[R].tEVELLk.[T]	V5V9Q1	DNA-directed RNA polymerase subunit alpha OS=Acinetobacter baumannii OX=470 GN=rpoA PE=3 SV=1	0	2	6.11571	20200313_AS_ABAUM_REP1_2_F3.raw	30294362	12530690	34297880	13380720	18172912	33495500	16247326	32805284	13661468	15667278	41
[R].TVGAGVVAk.[V]	A0A081H5Y7	Elongation factor Tu OS=Acinetobacter baumannii OX=470 GN=tufB_2 PE=3 SV=1	0	2	0	20200313_AS_ABAUM_REP3_4_F3.raw	89418408	40992008	77182832	40192568	45788184	30012476	14614838	36753436	21243450	15657029	62
[R].dLVHAIPYYAIk.[E]	V5VBJ4	Aconitate hydratase B OS=Acinetobacter baumannii OX=470 GN=acnB PE=3 SV=1	0	3	3.92139	20200313_AS_ABAUM_REP3_4_F5.raw	47069984	33582808	50454084	27199250	32704590	12752627	11336929	19391882	16999868	15598234	37
[K].aGDVIAVHEGAk.[Q]	V5V961	30S ribosomal protein S4 OS=Acinetobacter baumannii OX=470 GN=rpsD PE=3 SV=1	0	3	3.91979	20200313_AS_ABAUM_REP3_4_F2.raw	109071336	31920724	57349168	31825970	33140412	36916772	14717460	36400448	18795642	15574270	38
[K].tLEEIIk.[A]	V5VAU8	Superoxide dismutase OS=Acinetobacter baumannii OX=470 GN=sodB PE=3 SV=1	0	2	0.607346	20200313_AS_ABAUM_REP3_4_F2.raw	36469132	61073984	50508296	47320444	45062444	4921073	12371913	3.40045e+06	23122498	15490520	37
[R].gSTLLEDFILR.[E]	A0A0E1JRA6	Catalase OS=Acinetobacter baumannii OX=470 GN=katE PE=3 SV=1	0	2	0	20200313_AS_ABAUM_REP3_4_F4.raw	9497303	61400044	31637714	51163692	56408756	1.71277e+06	14526832	2.07751e+06	26816686	15490421	46
[R].aLISVSDk.[T]	V5VBY2	Bifunctional purine biosynthesis protein PurH OS=Acinetobacter baumannii OX=470 GN=purH PE=3 SV=1	0	2	11.2477	20200313_AS_ABAUM_REP1_2_F4.raw	15241103	9242346	23929788	11046881	18313302	22284272	13666185	23867342	10177438	15410407	31
[K].tTLTAAIATIcAk.[T]	A0A081H5Y7	Elongation factor Tu OS=Acinetobacter baumannii OX=470 GN=tufB_2 PE=3 SV=1	0	3	3.37322	20200313_AS_ABAUM_REP3_4_F8.raw	58594860	33042520	41860696	25894690	24847638	21466094	11667307	21975450	18759762	15392498	42
[R].eAIELTk.[A]	V5V809	4-hydroxy-tetrahydrodipicolinate synthase OS=Acinetobacter baumannii OX=470 GN=dapA_4 PE=3 SV=1	0	2	4.2766	20200313_AS_ABAUM_REP3_4_F2.raw	72966384	43099820	61695752	40623504	41676180	27785342	12487445	24140990	20526512	15348730	34
[K].tIGDLIk.[A]	V5VDL1	30S ribosomal protein S1 OS=Acinetobacter baumannii OX=470 GN=rpsA PE=3 SV=1	0	2	0	20200313_AS_ABAUM_REP3_4_F5.raw	106480960	36166408	63064088	29368742	31926482	34157064	14106994	40531868	18465794	15332527	29
[K].vGEEVEIVGIkDTVk.[T]	A0A081H5Y7	Elongation factor Tu OS=Acinetobacter baumannii OX=470 GN=tufB_2 PE=3 SV=1	1	3	10.5551	20200313_AS_ABAUM_REP1_2_F2.raw	15874388	13720093	15721359	13883037	17991682	16971914	20120010	10335222	15814812	15237492	46
[K].eQIVFPEIDFDkIDR.[I]	V5VB41	50S ribosomal protein L5 OS=Acinetobacter baumannii OX=470 GN=rplE PE=3 SV=1	1	3	0	20200313_AS_ABAUM_REP3_4_F3.raw	88081344	35638996	66048460	30248064	34657816	23342502	9885314	19546006	18458572	15230147	39
[R].gEFLQAELkk.[L]	A0A0D5YGI0	Diaminobutyrate--2-oxoglutarate aminotransferase OS=Acinetobacter baumannii OX=470 GN=dat PE=3 SV=1	1	3	7.77789	20200313_AS_ABAUM_REP3_4_F4.raw	56253344	54044304	59018320	46277976	47261416	18147484	15740632	18417202	25430770	15220314	37
[R].dAAVVYAk.[K]	V5VEB3	1,2-phenylacetyl-CoA epoxidase subunit A OS=Acinetobacter baumannii OX=470 GN=paaA PE=4 SV=1	0	2	0	20200313_AS_ABAUM_REP3_4_F3.raw	1.88884e+06	37292112	13155057	31464574	31244276	1.77097e+06	11986043	1.71706e+06	20999542	15213017	47
[R].lGGAEIAR.[T]	V5V9N0	30S ribosomal protein S3 OS=Acinetobacter baumannii OX=470 GN=rpsC PE=3 SV=1	0	2	22.6008	20200313_AS_ABAUM_REP1_2_F3.raw	26253524	10718992	33421846	12767763	17756632	33953340	13201946	36621400	11317172	15199826	28
[K].dYTVIANPGkVEVPGkIEVR.[E]	A0A0D5YNX0	Thiol:disulfide interchange protein OS=Acinetobacter baumannii OX=470 GN=dsbA PE=3 SV=1	2	4	2.81117	20200313_AS_ABAUM_REP1_2_F5.raw	4732256	9251164	3.53067e+06	10563433	14190834	9340805	17705514	3.85078e+06	15138567	15083190	35
[R].tGANFFR.[V]	V5VFS5	Elongation factor G OS=Acinetobacter baumannii OX=470 GN=fusA PE=3 SV=1	0	2	0.712948	20200313_AS_ABAUM_REP1_2_F6.raw	27991056	9496374	31481206	9599843	12797932	35838880	13515245	38766348	10883769	15063222	25
[K].tGEELQIk.[A]	V5VDU0	DNA-binding protein HU OS=Acinetobacter baumannii OX=470 GN=hupB PE=3 SV=1	0	2	24.536	20200313_AS_ABAUM_REP1_2_F2.raw	13219158	10227292	10528472	10113067	13243327	17737888	16429565	12359867	12715653	15061818	37
[R].qcIAAVR.[R]	A0A0D5YK97	PKS_ER domain-containing protein OS=Acinetobacter baumannii OX=470 GN=ABUW_2594 PE=4 SV=1	0	2	0.88114	20200313_AS_ABAUM_REP3_4_F4.raw	8394282	59011124	24207642	54160532	43809240	6.58523e+06	15745289	1975533	27816628	15009573	31
[R].lVEAVSk.[L]	A0A0D5YDF1	Aldedh domain-containing protein OS=Acinetobacter baumannii OX=470 GN=gabD1 PE=3 SV=1	0	2	25.8592	20200313_AS_ABAUM_REP1_2_F4.raw	10378246	9961653	6467350	10480163	14855706	15426288	14860911	9932537	12198276	14999446	35
[R].eGTDLQLk.[S]	V5V961	30S ribosomal protein S4 OS=Acinetobacter baumannii OX=470 GN=rpsD PE=3 SV=1	0	2	0	20200313_AS_ABAUM_REP1_2_F1.raw	29291420	9774206	36771272	10617089	16024397	36019416	13601228	50566800	10884925	14957029	35
[R].aIVGDGHR.[S]	A0A1A5UUC6	CSD_1 domain-containing protein OS=Acinetobacter baumannii OX=470 GN=cspG PE=4 SV=1	0	2	0	20200313_AS_ABAUM_REP1_2_F2.raw	22200480	13921770	13983334	15071199	22783216	33622388	17357286	13836649	13197733	14892620	43
[R].aVNALEGLk.[G]	V5VAH2	60 kDa chaperonin OS=Acinetobacter baumannii OX=470 GN=cpn60 PE=3 SV=1	0	2	21.7227	20200313_AS_ABAUM_REP1_2_F4.raw	18418034	13191912	21812976	12435171	19537598	18491570	16068926	15211124	12314878	14875653	49
[K].qYAEYLLk.[D]	V5V9N0	30S ribosomal protein S3 OS=Acinetobacter baumannii OX=470 GN=rpsC PE=3 SV=1	0	2	14.0725	20200313_AS_ABAUM_REP1_2_F4.raw	28707560	8262792	36120632	10270078	15714670	29136124	11387062	34435800	9089536	14858355	45
[RK].gISLFIVPk.[YF]	A0A059ZR53; A0A0D5YIW6; A0A0D5YD37; A0A0D5YF57	Acyl-CoA dehydrogenase OS=Acinetobacter baumannii OX=470 GN=mmgC_1 PE=3 SV=1; Acyl-CoA dehydrogenase OS=Acinetobacter baumannii OX=470 GN=acdB2 PE=3 SV=1; Acyl-CoA dehydrogenase OS=Acinetobacter baumannii OX=470 GN=ABUW_0374 PE=3 SV=1; Acyl-CoA dehydrogenase OS=Acinetobacter baumannii OX=470 GN=acdB1 PE=3 SV=1	0	2	0.673455	20200313_AS_ABAUM_REP3_4_F8.raw	28962234	38785468	37454004	35023784	36686332	8881176	12408412	8959062	19551750	14842425	49
[R].dWALGTnGk.[W]	V5VB88	Malate dehydrogenase OS=Acinetobacter baumannii OX=470 GN=mdh PE=3 SV=1	0	2	1.35193	20200313_AS_ABAUM_REP1_2_F3.raw	14165839	13651553	19378296	13485107	20606472	15578293	15887715	12299611	13533593	14821153	45
[R].eISmNIk.[R]	V5VB52	30S ribosomal protein S13 OS=Acinetobacter baumannii OX=470 GN=rpsM PE=3 SV=1	0	2	4.52434	20200313_AS_ABAUM_REP3_4_F3.raw	83201952	24308196	52835228	23140266	25524376	17047190	9946464	27482270	11903041	14811449	30
[R].aAQLIEEAR.[T]	V5VHG5	ATP synthase subunit b OS=Acinetobacter baumannii OX=470 GN=atpF PE=3 SV=1	0	2	4.17603	20200313_AS_ABAUM_REP1_2_F1.raw	30395056	9598919	31997336	10490552	14622865	44900120	15118705	56372488	9924713	14806752	34
[K].gLVVTSGk.[S]	A0A0D5YMY7	Fatty acid oxidation complex subunit alpha OS=Acinetobacter baumannii OX=470 GN=fadB PE=3 SV=1	0	2	0	20200313_AS_ABAUM_REP3_4_F6.raw	24768922	35176388	33421432	31418718	36487124	9630625	12889465	7205174	22102312	14767514	41
[R].iNLIIGR.[G]	V5VBJ4	Aconitate hydratase B OS=Acinetobacter baumannii OX=470 GN=acnB PE=3 SV=1	0	2	0.291124	20200313_AS_ABAUM_REP1_2_F8.raw	11746593	8072141	14337162	8272342	12328878	19155554	12043835	20883366	11383506	14752811	34
[R].gFASMDPER.[V]	A0A0D5YIK7	KGG domain-containing protein OS=Acinetobacter baumannii OX=470 GN=ABUW_2433 PE=4 SV=1	0	2	17.9154	20200313_AS_ABAUM_REP3_4_F3.raw	24208898	55794124	24598126	55415488	48325332	7.69231e+06	15265876	5407311	22285390	14724582	36
[R].aLGLIQk.[N]	A0A0D5YMV6	Isoleucine--tRNA ligase OS=Acinetobacter baumannii OX=470 GN=ileS PE=3 SV=1	0	2	1.2983	20200313_AS_ABAUM_REP1_2_F7.raw	21498644	10549496	24350948	10710378	17008618	24646310	14548982	30562818	10468018	14693946	39
[R].qLAYPINk.[I]	V5VDC6	30S ribosomal protein S6 OS=Acinetobacter baumannii OX=470 GN=rpsF PE=3 SV=1	0	2	0	20200313_AS_ABAUM_REP3_4_F6.raw	89442280	33022988	59245996	27315772	32319490	28414278	12646846	35808252	17510004	14692599	44
[R].IGDLDTSATAk.[N]	V5VJ37	ATP synthase subunit alpha OS=Acinetobacter baumannii OX=470 GN=atpA PE=3 SV=1	0	2	2.70844	20200313_AS_ABAUM_REP1_2_F1.raw	16357428	8674779	26155686	12240582	24339378	20810444	12223681	38464672	10326098	14655710	44
[R].tTDVTGAIQLk.[E]	A0A081H5Y7	Elongation factor Tu OS=Acinetobacter baumannii OX=470 GN=tufB_2 PE=3 SV=1	0	2	0	20200313_AS_ABAUM_REP1_2_F4.raw	19285612	9249597	25353918	9881407	12754219	26354666	14687520	22956450	11343727	14612686	55
[R].akVFSFTk.[Q]	V5V9M1	Xanthine phosphoribosyltransferase OS=Acinetobacter baumannii OX=470 GN=xpt PE=3 SV=1	1	3	10.4565	20200313_AS_ABAUM_REP1_2_F8.raw	6.45691e+06	5.32308e+06	10109854	6265897	9829454	12866270	12145399	13592413	10103888	14503904	29
[R].qAAEQAIR.[S]	V5V8B6	Cell division protein FtsZ OS=Acinetobacter baumannii OX=470 GN=ftsZ PE=3 SV=1	0	2	0	20200313_AS_ABAUM_REP1_2_F1.raw	11142508	10590207	12600203	11035168	13563587	16304158	14515530	17239258	11300129	14495895	40
[K].sTLTITLk.[Y]	V5V952	30S ribosomal protein S8 OS=Acinetobacter baumannii OX=470 GN=rpsH PE=3 SV=1	0	2	0	20200313_AS_ABAUM_REP1_2_F7.raw	22805298	8756751	25842348	8984573	13124658	29523566	11596525	33563392	10965451	14494752	35
[R].vFFDTNk.[S]	W6RU67	OmpA-like domain-containing protein OS=Acinetobacter baumannii OX=470 GN=ompA PE=4 SV=1	0	2	0	20200313_AS_ABAUM_REP1_2_F6.raw	22852864	15994106	15250751	14606630	16518734	26652644	23273660	17833814	15419961	14485409	33
[K].eAQEQIR.[S]	A0A0E4HMY3	ETF domain-containing protein OS=Acinetobacter baumannii OX=470 GN=etfB PE=4 SV=1	0	2	0	20200313_AS_ABAUM_REP1_2_F1.raw	9779498	9854962	11802386	9853780	15517297	14695625	14297585	15433073	13098191	14452087	37
[K].dIGLVPYk.[I]	A0A0D5YNP4	Chaperone protein DnaK OS=Acinetobacter baumannii OX=470 GN=dnaK PE=2 SV=1	0	2	2.19754	20200313_AS_ABAUM_REP3_4_F4.raw	79424960	39638212	64683192	35220284	37331716	21012476	11961817	23840270	19513154	14442126	40
[K].tPPASILLk.[K]	V5VH51	50S ribosomal protein L11 OS=Acinetobacter baumannii OX=470 GN=rplK PE=3 SV=1	0	2	0	20200313_AS_ABAUM_REP3_4_F7.raw	95525560	31613702	53158384	24626604	26426774	27784668	9765948	32391340	14932345	14336947	46
[K].aEDVLVER.[G]	A0A0D5YEI5	Glutamate dehydrogenase OS=Acinetobacter baumannii OX=470 GN=gdh PE=3 SV=1	0	2	18.252	20200313_AS_ABAUM_REP1_2_F1.raw	17632672	11426043	23913036	12459145	20182288	19474042	14814786	17338928	11257640	14325169	33
[R].lIAALLk.[E]	V5V8S6	Pyruvate dehydrogenase E1 component OS=Acinetobacter baumannii OX=470 GN=aceE PE=4 SV=1	0	2	0	20200313_AS_ABAUM_REP1_2_F8.raw	13105355	9864595	19092950	10820602	13109861	16106249	14400025	17838410	12294589	14297236	38
[R].qVGVPYIIVFLNk.[C]	A0A081H5Y7	Elongation factor Tu OS=Acinetobacter baumannii OX=470 GN=tufB_2 PE=3 SV=1	0	2	0	20200313_AS_ABAUM_REP3_4_F8.raw	62200176	33694372	46882572	26535324	29083486	19126516	11108085	24971070	16428294	14296041	42
[R].qLYTGEVQR.[D]	V5V9Y8	Citrate synthase OS=Acinetobacter baumannii OX=470 GN=gltA PE=3 SV=1	0	2	21.5857	20200313_AS_ABAUM_REP3_4_F2.raw	41847572	30166320	41632500	24823326	24176984	11920415	9784478	10642646	16552827	14286297	37
[R].lGFMSFFVk.[A]	A0A0D5YFF8	Dihydrolipoyllysine-residue succinyltransferase component of 2-oxoglutarate dehydrogenase complex OS=Acinetobacter baumannii OX=470 GN=sucB PE=3 SV=1	0	2	0	20200313_AS_ABAUM_REP3_4_F8.raw	41957184	31320890	35192844	26607872	26785250	11539717	10114506	17615438	18720974	14276545	49
[K].tGEELQIk.[A]	V5VDU0	DNA-binding protein HU OS=Acinetobacter baumannii OX=470 GN=hupB PE=3 SV=1	0	2	0	20200313_AS_ABAUM_REP3_4_F3.raw	42746844	32121900	38614376	26103004	22593464	12543057	11156978	9594693	17569152	14241482	37
[R].eVPAAISk.[A]	V5VB46	30S ribosomal protein S5 OS=Acinetobacter baumannii OX=470 GN=rpsE PE=3 SV=1	0	2	0	20200313_AS_ABAUM_REP1_2_F4.raw	24439298	8833351	31011430	9629898	15182771	30619642	12312109	42306272	10014106	14169427	38
[K].kLEEAGATVTLk.[-]	V5VHN5	50S ribosomal protein L7/L12 OS=Acinetobacter baumannii OX=470 GN=rplL PE=3 SV=1	1	3	7.63032	20200313_AS_ABAUM_REP3_4_F4.raw	95013752	36591612	60374424	30616684	57779396	32481900	14725543	29029062	14820140	14151176	39
[K].vGTVDHLEGENQLk.[L]	V5VBM8	DUF2171 domain-containing protein OS=Acinetobacter baumannii OX=470 GN=A7934_17730 PE=4 SV=1	0	3	14.3041	20200313_AS_ABAUM_REP1_2_F2.raw	1.61069e+06	13526227	1098587	12749151	14894816	3.30801e+06	18959534	1.46185e+06	16574106	14117911	40
[K].VTISTARPGIVIGk.[K]	V5V9N0	30S ribosomal protein S3 OS=Acinetobacter baumannii OX=470 GN=rpsC PE=3 SV=1	1	3	3.18846	20200313_AS_ABAUM_REP1_2_F7.raw	19183644	6.73321e+06	26005100	8578440	16769867	26201594	12375236	43584976	9991309	14108685	31
[R].wLVDAAAk.[R]	V5VG47	30S ribosomal protein S7 OS=Acinetobacter baumannii OX=470 GN=rpsG PE=3 SV=1	0	2	3.81693	20200313_AS_ABAUM_REP3_4_F5.raw	118477928	30075838	53673240	24625580	29057748	30913306	10939803	38935852	14336139	14067061	38
[K].nTPMHADFk.[R]	A0A0D5YKE4	50S ribosomal protein L25 OS=Acinetobacter baumannii OX=470 GN=rplY PE=3 SV=1	0	3	10.7359	20200313_AS_ABAUM_REP1_2_F4.raw	18820626	6.90438e+06	24886914	7.60657e+06	10803347	32572780	11434036	29389322	8842141	14056463	33
[K].lFGVEVVk.[V]	V5VB30	50S ribosomal protein L23 OS=Acinetobacter baumannii OX=470 GN=rplW PE=3 SV=1	0	2	3.42589	20200313_AS_ABAUM_REP3_4_F5.raw	111041056	31284976	52224712	27461726	27151326	31821760	12359039	39021724	16564513	14055076	42
[R].gSTVSFGSIAIk.[A]	V5VB35	50S ribosomal protein L16 OS=Acinetobacter baumannii OX=470 GN=rplP PE=3 SV=1	0	2	0	20200313_AS_ABAUM_REP3_4_F7.raw	86730984	21285176	46788516	23479932	23737180	26779350	9260014	32314828	16541530	14051321	71
[R].dAEGLSQHLk.[C]	A0A059ZNN8	Glyceraldehyde-3-phosphate dehydrogenase OS=Acinetobacter baumannii OX=470 GN=gap PE=3 SV=1	0	3	10.1932	20200313_AS_ABAUM_REP1_2_F2.raw	18812830	10662463	19976060	9565189	15366769	21977216	13997710	24729366	11246949	14044555	29
[K].lFGVEVVk.[V]	V5VB30	50S ribosomal protein L23 OS=Acinetobacter baumannii OX=470 GN=rplW PE=3 SV=1	0	2	0.324202	20200313_AS_ABAUM_REP3_4_F6.raw	98107496	30451948	49830712	23592616	27622564	32819478	11089546	38505920	16176841	14017791	55
[R].eILGATNPk.[E]	V5VIC4	Nucleoside diphosphate kinase OS=Acinetobacter baumannii OX=470 GN=ndk PE=1 SV=1	0	2	0	20200313_AS_ABAUM_REP3_4_F4.raw	40939524	24967330	45625960	27954266	31009550	18575026	11805658	22838408	16913262	14015323	26
[K].vGEEVEIVGIkDTVk.[T]	A0A081H5Y7	Elongation factor Tu OS=Acinetobacter baumannii OX=470 GN=tufB_2 PE=3 SV=1	1	3	2.08296	20200313_AS_ABAUM_REP1_2_F3.raw	13373931	12421869	13769317	12045534	15823652	15830180	17069170	10293510	13945767	13919094	47
[K].iAGLDVk.[R]	A0A0D5YNP4	Chaperone protein DnaK OS=Acinetobacter baumannii OX=470 GN=dnaK PE=2 SV=1	0	2	14.3351	20200313_AS_ABAUM_REP1_2_F4.raw	21900936	12053770	26445610	13355685	18049656	20564926	14936254	19247518	11390079	13909174	31
[K].SELIDAIAEk.[G]	V5VDU0	DNA-binding protein HU OS=Acinetobacter baumannii OX=470 GN=hupB PE=3 SV=1	0	2	0.697989	20200313_AS_ABAUM_REP1_2_F1.raw	9225004	15944573	12082596	18391722	36772564	10077720	13940091	7.58963e+06	10729340	13905125	56
[R].tGANFFR.[V]	V5VFS5	Elongation factor G OS=Acinetobacter baumannii OX=470 GN=fusA PE=3 SV=1	0	2	1.917	20200313_AS_ABAUM_REP3_4_F7.raw	90892272	27631910	45212560	23561816	24366770	31362274	10971534	32502676	15970805	13887000	25
[R].gFGEAEVR.[E]	V5VBJ2	Serine hydroxymethyltransferase OS=Acinetobacter baumannii OX=470 GN=glyA2 PE=1 SV=1	0	2	0	20200313_AS_ABAUM_REP1_2_F1.raw	16366601	9960280	21178690	10251805	15714588	20363194	12354473	28126852	10977459	13855797	35
[K].sSLAPGSk.[V]	A0A0D5YLG1	Aconitate hydratase OS=Acinetobacter baumannii OX=470 GN=acnA PE=3 SV=1	0	2	0	20200313_AS_ABAUM_REP3_4_F5.raw	17721886	42899980	33840792	37241648	31467108	4461249	12850175	2.86212e+06	22606070	13840776	39
[R].lISIAIPR.[I]	V5VB41	50S ribosomal protein L5 OS=Acinetobacter baumannii OX=470 GN=rplE PE=3 SV=1	0	2	0	20200313_AS_ABAUM_REP1_2_F8.raw	18280300	6.57335e+06	26913474	8815989	11897215	20664242	9844243	22784900	8004539	13824916	35
[R].vAFQAVIk.[A]	V5VGC9	50S ribosomal protein L20 OS=Acinetobacter baumannii OX=470 GN=rplT PE=3 SV=1	0	2	3.25082	20200313_AS_ABAUM_REP3_4_F8.raw	41288076	15530092	32428260	17300208	22709996	14562768	9972149	19428200	15894577	13815236	28
[K].TPPASILLkk.[A]	V5VH51	50S ribosomal protein L11 OS=Acinetobacter baumannii OX=470 GN=rplK PE=3 SV=1	1	3	4.23727	20200313_AS_ABAUM_REP1_2_F6.raw	15277827	3.95502e+06	19372004	5175865	10708984	24965538	10098288	42554216	8.36583e+06	13798061	27
[R].dSSAYAEGHVk.[G]	V5V9X4	Rhodanese domain-containing protein OS=Acinetobacter baumannii OX=470 GN=A7934_04220 PE=4 SV=1	0	3	6.05076	20200313_AS_ABAUM_REP1_2_F1.raw	8810472	10022939	9723469	10105504	14819778	11960166	15810871	11120872	13085551	13777207	51
[R].QVGVPYIIVFLNk.[C]	A0A081H5Y7	Elongation factor Tu OS=Acinetobacter baumannii OX=470 GN=tufB_2 PE=3 SV=1	0	3	1.62732	20200313_AS_ABAUM_REP1_2_F8.raw	10953025	7.72052e+06	21197360	9096934	21311164	16260028	12878955	29188262	11473248	13774785	25
[R].lIDQSAQEIVETAkR.[T]	V5V940	30S ribosomal protein S10 OS=Acinetobacter baumannii OX=470 GN=rpsJ PE=3 SV=1	1	3	0	20200313_AS_ABAUM_REP3_4_F3.raw	75916376	24355210	51190676	23843806	22097414	28468234	13329110	32445468	17579046	13759917	40
[K].FGFTSQIALk.[T]	V5V957	50S ribosomal protein L15 OS=Acinetobacter baumannii OX=470 GN=rplO PE=3 SV=1	0	2	3.01787	20200313_AS_ABAUM_REP1_2_F6.raw	19794966	6.62537e+06	25286250	8.04876e+06	15289727	27364328	10969921	45668224	9617470	13755020	48
[R].aAQLGFk.[V]	A0A077GKK9	Dihydrolipoyl dehydrogenase OS=Acinetobacter baumannii OX=470 GN=lpdA PE=3 SV=1	0	2	25.4834	20200313_AS_ABAUM_REP1_2_F6.raw	13641151	9173895	16432426	8548854	12503874	18501118	12832363	23426564	11814228	13718252	30
[K].aNVDDAVAk.[A]	V5VDA2	E1_dh domain-containing protein OS=Acinetobacter baumannii OX=470 GN=acoA PE=4 SV=1	0	2	7.5507	20200313_AS_ABAUM_REP1_2_F1.raw	2.62294e+06	15269592	2.66202e+06	17309168	32688946	4267358	14005774	3.14167e+06	9561332	13700346	56
[R].vAcETLVk.[T]	V5XXN2	S-adenosylmethionine synthase OS=Acinetobacter baumannii OX=470 GN=metK PE=3 SV=1	0	2	12.3337	20200313_AS_ABAUM_REP1_2_F3.raw	18016560	8.28825e+06	24596724	9283920	13210833	26940650	11922891	30528264	10567577	13658552	30
[K].hADVIAScGTk.[V]	V5VBM8	DUF2171 domain-containing protein OS=Acinetobacter baumannii OX=470 GN=A7934_17730 PE=4 SV=1	0	3	7.64978	20200313_AS_ABAUM_REP1_2_F4.raw	1.29436e+06	10900119	496325	10626446	11545795	2.92863e+06	18526548	815770	15359970	13647617	44
[K].lDPLGLAk.[R]	V5V9Z3	Transket_pyr domain-containing protein OS=Acinetobacter baumannii OX=470 GN=sucA PE=4 SV=1	0	2	19.6727	20200313_AS_ABAUM_REP3_4_F5.raw	35236824	33802216	45381928	31095384	30510304	10914981	10908642	14481347	15644782	13627402	43
[R].sVIQILk.[T]	A0A059ZNN8	Glyceraldehyde-3-phosphate dehydrogenase OS=Acinetobacter baumannii OX=470 GN=gap PE=3 SV=1	0	2	23.0985	20200313_AS_ABAUM_REP1_2_F7.raw	17763050	9646417	19140972	10326421	14968234	21660916	14123542	20849986	11073359	13617838	36
[R].aAFLLEk.[L]	V5V8S6	Pyruvate dehydrogenase E1 component OS=Acinetobacter baumannii OX=470 GN=aceE PE=4 SV=1	0	2	27.3485	20200313_AS_ABAUM_REP1_2_F5.raw	14364326	9779623	19914222	10879701	14681334	17984638	15174951	27142286	12175650	13582006	38
[K].mVTGSVEk.[Y]	V5VAW7	Elongation factor Ts OS=Acinetobacter baumannii OX=470 GN=tsf PE=3 SV=1	0	2	9.28967	20200313_AS_ABAUM_REP3_4_F4.raw	72802216	33344230	52181592	28288502	29743156	31427096	12898828	30438832	17837242	13564372	40
[R].eVPAAISk.[A]	V5VB46	30S ribosomal protein S5 OS=Acinetobacter baumannii OX=470 GN=rpsE PE=3 SV=1	0	2	0	20200313_AS_ABAUM_REP1_2_F3.raw	27514076	9522835	32348932	10143664	15681145	32590130	13277039	45046616	9833963	13560596	40
[R].akAAGDQEALAk.[A]	A0A0D5YHQ6	Ubiquinol oxidase subunit 2 OS=Acinetobacter baumannii OX=470 GN=cyoA PE=3 SV=1	1	3	10.1525	20200313_AS_ABAUM_REP1_2_F3.raw	17876422	5964578	17580424	6278045	8699158	34430760	16953834	43438104	10859050	13555979	37
[K].vIDLLcPFAk.[G]	V5VHQ6	ATP synthase subunit beta OS=Acinetobacter baumannii OX=470 GN=atpD PE=3 SV=1	0	2	0	20200313_AS_ABAUM_REP1_2_F7.raw	15936527	6574685	22948020	7715547	11236001	24122876	12016693	23980616	10270369	13546320	61
[R].eATGLGLk.[E]	V5VHN5	50S ribosomal protein L7/L12 OS=Acinetobacter baumannii OX=470 GN=rplL PE=3 SV=1	0	2	0	20200313_AS_ABAUM_REP1_2_F4.raw	48829740	16366585	55075476	25473060	25157910	40587636	12616081	57199092	13332066	13496792	38
[K].iIkVEVDPLVGLQPFQAR.[E]	V5VBY1	Succinate--CoA ligase [ADP-forming] subunit beta OS=Acinetobacter baumannii OX=470 GN=sucC PE=3 SV=1	1	3	0	20200313_AS_ABAUM_REP1_2_F8.raw	13948090	6331946	17783648	7827448	11707965	18374604	12935379	22621880	11617020	13466223	49
[K].aAEDIFk.[N]	A0A0D5YKI0	DUF4142 domain-containing protein OS=Acinetobacter baumannii OX=470 GN=ABUW_2679 PE=4 SV=1	0	2	14.3055	20200313_AS_ABAUM_REP1_2_F2.raw	2.46226e+06	18830010	2.16469e+06	22791336	21615874	3.43702e+06	17751632	2.41599e+06	20287800	13463917	34
[K].aLRDAVNESGk.[-]	V5VF95	Integration host factor subunit beta OS=Acinetobacter baumannii OX=470 GN=himD PE=3 SV=1	1	3	9.28818	20200313_AS_ABAUM_REP1_2_F4.raw	4.71891e+06	8434319	4111346	8394668	12092137	8621046	15439291	6352515	13221103	13442851	34
[R].qVGVPYIIVFLNk.[C]	A0A081H5Y7	Elongation factor Tu OS=Acinetobacter baumannii OX=470 GN=tufB_2 PE=3 SV=1	0	3	0	20200313_AS_ABAUM_REP1_2_F8.raw	12408769	6194412	19669796	8.09682e+06	11704761	22709042	12217635	21113538	11798106	13429852	37
[K].iTLNMGVGAAATDkk.[L]	V5VB41	50S ribosomal protein L5 OS=Acinetobacter baumannii OX=470 GN=rplE PE=3 SV=1	1	3	0	20200313_AS_ABAUM_REP1_2_F7.raw	13739138	6.37261e+06	17005032	6694209	9965514	30440784	11098075	31677782	8729592	13428523	40
[R].dLVHAIPYYAIk.[E]	V5VBJ4	Aconitate hydratase B OS=Acinetobacter baumannii OX=470 GN=acnB PE=3 SV=1	0	3	3.47671	20200313_AS_ABAUM_REP1_2_F6.raw	10170704	7232014	14138629	7563243	13436864	15090798	11310579	15440241	9492351	13419410	34
[R].sPAELGSTMLQVLk.[E]	A0A0Q1DNT0	Succinate--CoA ligase [ADP-forming] subunit alpha OS=Acinetobacter baumannii OX=470 GN=sucD PE=3 SV=1	0	3	4.35241	20200313_AS_ABAUM_REP3_4_F7.raw	62603864	42543460	60928028	36684192	39157492	19424736	11263197	22759926	24100670	13415374	50
[K].iVIRPLPGLPVVk.[D]	V5VAD3	4Fe-4S ferredoxin-type domain-containing protein OS=Acinetobacter baumannii OX=470 GN=sdhB PE=4 SV=1	1	3	3.68419	20200313_AS_ABAUM_REP1_2_F8.raw	11538727	7.29985e+06	15167753	7646160	11576119	20893442	12225412	16468315	10804311	13400641	26
[R].gNYSMGLk.[E]	V5VB41	50S ribosomal protein L5 OS=Acinetobacter baumannii OX=470 GN=rplE PE=3 SV=1	0	2	0	20200313_AS_ABAUM_REP3_4_F5.raw	108357688	42153896	74770832	35199604	42682440	23576574	12349532	22945838	18507852	13395396	44
[R].aDNLDEAAILEAR.[K]	V5VHG0	ATP synthase epsilon chain OS=Acinetobacter baumannii OX=470 GN=atpC PE=3 SV=1	0	2	8.03486	20200313_AS_ABAUM_REP1_2_F1.raw	17600616	10041823	23819254	11055683	16715364	20811522	12899390	21191392	9632553	13375256	60
[K].hADVIAScGTk.[V]	V5VBM8	DUF2171 domain-containing protein OS=Acinetobacter baumannii OX=470 GN=A7934_17730 PE=4 SV=1	0	3	3.9565	20200313_AS_ABAUM_REP3_4_F3.raw	5790510	37182796	17993220	30182564	26835058	2.9656e+06	11059896	1245375	19844618	13373392	44
[R].yASVGDIIk.[V]	V5V9N8	50S ribosomal protein L14 OS=Acinetobacter baumannii OX=470 GN=rplN PE=3 SV=1	0	2	11.0948	20200313_AS_ABAUM_REP1_2_F4.raw	27381990	7.80013e+06	31335376	8812456	12640756	37167844	12114973	42943408	9421998	13365780	46
[R].fkPLTVDPIPPAPR.[T]	V5VBX8	Succinate dehydrogenase flavoprotein subunit OS=Acinetobacter baumannii OX=470 GN=sdhA_2 PE=3 SV=1	1	3	5.73456	20200313_AS_ABAUM_REP1_2_F8.raw	13395736	9314719	14105131	9768879	13956413	18614460	15034098	17583698	12253320	13357612	33
[R].nFLIPQGk.[A]	A0A1A5UJ33	50S ribosomal protein L9 OS=Acinetobacter baumannii OX=470 GN=rplI PE=3 SV=1	0	2	0	20200313_AS_ABAUM_REP3_4_F8.raw	86891160	26400760	49006536	21603876	20437448	28544214	9393097	31901150	14600969	13335906	32
[K].eLAELEQk.[Q]	V5VEI3	Universal stress family protein OS=Acinetobacter baumannii OX=470 GN=A7934_06925 PE=4 SV=1	0	2	1.83543	20200313_AS_ABAUM_REP1_2_F1.raw	2.79095e+06	15002949	1.8041e+06	17477744	24844472	2871158	14604332	1.25859e+06	13362931	13298595	38
[-].mNkSELIDAIAEk.[G]	V5VDU0	DNA-binding protein HU OS=Acinetobacter baumannii OX=470 GN=hupB PE=3 SV=1	1	3	14.7621	20200313_AS_ABAUM_REP3_4_F5.raw	30227238	33186478	39297072	25573970	26308140	11068534	9911569	7.90468e+06	20786536	13284047	26
[K].sLNEAVLk.[V]	A0A077GP18	Chaperone SurA OS=Acinetobacter baumannii OX=470 GN=surA PE=3 SV=1	0	2	0	20200313_AS_ABAUM_REP1_2_F4.raw	12969011	8836820	14781741	9353507	15459112	16860094	13802358	19941642	10565013	13271451	25
[K].iGAATEVEMk.[E]	V5VAH2	60 kDa chaperonin OS=Acinetobacter baumannii OX=470 GN=cpn60 PE=3 SV=1	0	2	0	20200313_AS_ABAUM_REP1_2_F2.raw	13023406	8266696	16433791	8464565	12021952	19690482	12725119	18173552	9681879	13250919	58
[K].iDkIPSLkPAFAk.[D]	V5V9J5	Acetyl-CoA C-acetyltransferase family protein OS=Acinetobacter baumannii OX=470 GN=thlA_1 PE=3 SV=1	2	4	0.582978	20200313_AS_ABAUM_REP1_2_F8.raw	1.5262e+06	10351500	1.19281e+06	9572846	12942189	4119744	16816234	1.26e+06	13857212	13245147	31
[K].qPTFGLSLIk.[K]	A0A077GPV7	1,2-epoxyphenylacetyl-CoA isomerase OS=Acinetobacter baumannii OX=470 GN=paaG PE=4 SV=1	0	2	2.8582	20200313_AS_ABAUM_REP3_4_F8.raw	6.37292e+06	35902504	9868256	30421568	28985250	2.40388e+06	9593333	1781332	18108204	13167097	56
[R].kLPLAIAk.[A]	A0A0D5YGI0	Diaminobutyrate--2-oxoglutarate aminotransferase OS=Acinetobacter baumannii OX=470 GN=dat PE=3 SV=1	1	3	11.3611	20200313_AS_ABAUM_REP3_4_F8.raw	50490064	39507200	45201712	34855316	36511724	13295552	12685402	16146244	20761130	13146527	38
[K].gVSEGFER.[K]	A0A059ZGZ2	50S ribosomal protein L6 OS=Acinetobacter baumannii OX=470 GN=rplF PE=3 SV=1	0	2	0	20200313_AS_ABAUM_REP1_2_F1.raw	19609936	6842030	26887774	8473361	14454634	25341644	10239306	38740264	8883794	13123220	31
[R].eASDEAPFSALAFk.[I]	V5VFS5	Elongation factor G OS=Acinetobacter baumannii OX=470 GN=fusA PE=3 SV=1	0	3	3.48727	20200313_AS_ABAUM_REP1_2_F3.raw	17762546	6.2875e+06	21451226	7.4345e+06	13297428	24014256	9864199	37051576	8556530	13095745	46
[K].tPPASILLk.[K]	V5VH51	50S ribosomal protein L11 OS=Acinetobacter baumannii OX=470 GN=rplK PE=3 SV=1	0	2	13.2536	20200313_AS_ABAUM_REP1_2_F7.raw	15226449	7800106	19426326	9418370	15818778	19878046	12287674	26087898	10755459	13086406	38
[K].nkVDPVEFFETTLEk.[V]	V5VG47	30S ribosomal protein S7 OS=Acinetobacter baumannii OX=470 GN=rpsG PE=3 SV=1	1	3	0	20200313_AS_ABAUM_REP1_2_F5.raw	21206270	8047627	21989788	9174110	12337296	31346468	12962897	23550024	9307073	13081830	31
[K].vLDPLADk.[L]	X2KZW3	ETF domain-containing protein OS=Acinetobacter baumannii OX=470 GN=etfA PE=4 SV=1	0	2	9.55434	20200313_AS_ABAUM_REP1_2_F3.raw	9723919	13149806	14744199	15257486	22966786	11559872	13976367	8238121	10453045	13081575	44
[R].VFQTHSPVVAk.[I]	V5V9B5	50S ribosomal protein L19 OS=Acinetobacter baumannii OX=470 GN=rplS PE=3 SV=1	0	3	3.23259	20200313_AS_ABAUM_REP1_2_F5.raw	22971052	8604497	27288768	7.77194e+06	14445812	23876838	10572614	43150096	9747671	13079918	38
[K].VNTTITk.[G]	V5VB30	50S ribosomal protein L23 OS=Acinetobacter baumannii OX=470 GN=rplW PE=3 SV=1	0	2	22.4542	20200313_AS_ABAUM_REP3_4_F2.raw	91389688	31260140	64468156	31613866	38838956	30840706	14164779	40378248	18151664	13056438	55
[R].eLLSTYDFPGDDTPVIR.[G]	A0A081H5Y7	Elongation factor Tu OS=Acinetobacter baumannii OX=470 GN=tufB_2 PE=3 SV=1	0	2	1.01267	20200313_AS_ABAUM_REP1_2_F2.raw	17594886	7887769	21671702	7.9575e+06	15216027	23257954	10846468	31052102	10973318	13053327	48
[K].TDPQAGPk.[G]	A0A059ZC72	Acyl-CoA dehydrogenase OS=Acinetobacter baumannii OX=470 GN=mmgC_6 PE=3 SV=1	0	2	6.21573	20200313_AS_ABAUM_REP1_2_F1.raw	1.51857e+06	10528515	852570	11322934	17420774	3.61199e+06	14821231	984193	11184028	13039775	26
[K].nMLVQTR.[D]	A0A0D5YKI0	DUF4142 domain-containing protein OS=Acinetobacter baumannii OX=470 GN=ABUW_2679 PE=4 SV=1	0	2	24.733	20200313_AS_ABAUM_REP1_2_F6.raw	1.90923e+06	8812975	2.13246e+06	16671160	13106272	4.26843e+06	15577429	4.7873e+06	13129745	13037129	33
[R].lEGNNAELGAk.[L]	V5VBY1	Succinate--CoA ligase [ADP-forming] subunit beta OS=Acinetobacter baumannii OX=470 GN=sucC PE=3 SV=1	0	2	8.81723	20200313_AS_ABAUM_REP1_2_F2.raw	16238085	8787584	22385150	9915963	13740521	17581598	12861426	21392028	10458263	13033031	54
[K].akLDPLGLAk.[R]	V5V9Z3	Transket_pyr domain-containing protein OS=Acinetobacter baumannii OX=470 GN=sucA PE=4 SV=1	1	3	6.74541	20200313_AS_ABAUM_REP1_2_F6.raw	14285475	9202494	14263860	9452693	14958436	15300381	15793178	17461130	12549903	13025793	29
[K].aGIEAFSR.[S]	V5VHN7	3-oxoacyl-[acyl-carrier-protein] reductase OS=Acinetobacter baumannii OX=470 GN=fabG_9 PE=1 SV=1	0	2	4.95179	20200313_AS_ABAUM_REP1_2_F4.raw	15002588	7921239	15001083	8077110	13472259	19920856	12621656	22319004	10244700	13010035	41
[R].lQEEAEALIASkk.[D]	V5VHH2	HNS domain-containing protein OS=Acinetobacter baumannii OX=470 GN=A7934_18595 PE=4 SV=1	1	3	6.23822	20200313_AS_ABAUM_REP1_2_F4.raw	8.30147e+06	7736325	10721070	7.85527e+06	11014000	11950716	15623272	13944351	12341011	13002799	52
[R].tTDVTGAIQLk.[E]	A0A081H5Y7	Elongation factor Tu OS=Acinetobacter baumannii OX=470 GN=tufB_2 PE=3 SV=1	0	2	0	20200313_AS_ABAUM_REP3_4_F4.raw	65059292	30157016	44587108	25611124	24350372	21190108	9791308	22927234	15960945	12991681	64
[K].tAVLNLPFGGAk.[G]	A0A0D5YEI5	Glutamate dehydrogenase OS=Acinetobacter baumannii OX=470 GN=gdh PE=3 SV=1	0	2	0	20200313_AS_ABAUM_REP1_2_F8.raw	20377880	9552384	19934722	8262904	10777434	25570014	12096629	23068908	10222874	12976950	57
[R].vGELSGGER.[N]	V5VAP2	ABC transporter ATP-binding protein OS=Acinetobacter baumannii OX=470 GN=ettA PE=4 SV=1	0	2	20.9141	20200313_AS_ABAUM_REP1_2_F1.raw	13950630	7730229	16941040	8096921	11010435	19250648	10604334	20415426	9058707	12975875	44
[K].gTLQESIEk.[N]	A0A059ZRX9	Malate synthase G OS=Acinetobacter baumannii OX=470 GN=glcB PE=3 SV=1	0	2	26.3347	20200313_AS_ABAUM_REP1_2_F1.raw	7780194	10768038	5688515	11169374	17147618	9047205	12098817	5.60163e+06	10345821	12928980	52
[R].aLIAADETLkPVLR.[Q]	V5VBA5	30S ribosomal protein S9 OS=Acinetobacter baumannii OX=470 GN=rpsI PE=3 SV=1	1	3	5.72582	20200313_AS_ABAUM_REP1_2_F6.raw	19600910	6.17273e+06	24011978	7072351	10435593	26479596	9784797	33261086	8016994	12896115	34
[K].lGTILGPR.[G]	V5VH86	50S ribosomal protein L1 OS=Acinetobacter baumannii OX=470 GN=rplA PE=3 SV=1	0	2	6.40763	20200313_AS_ABAUM_REP1_2_F8.raw	18761338	7.79338e+06	19704812	8809243	12722852	23768888	11701690	25791728	10181373	12888828	26
[K].nVMEIPR.[I]	V5VB41	50S ribosomal protein L5 OS=Acinetobacter baumannii OX=470 GN=rplE PE=3 SV=1	0	2	4.55398	20200313_AS_ABAUM_REP1_2_F3.raw	12901279	9238809	17874362	8929991	13321413	21343070	11303378	25948044	7252328	12840388	30
[R].lTQEYLIR.[N]	Q2VSW6	BfmR OS=Acinetobacter baumannii OX=470 GN=bfmR PE=1 SV=1	0	2	3.6835	20200313_AS_ABAUM_REP1_2_F4.raw	6.71872e+06	7932965	5.68846e+06	9970644	11208031	9542917	13418164	6789322	10614822	12830407	32
[R].iGVNAPk.[E]	V5VF49	Translational regulator CsrA OS=Acinetobacter baumannii OX=470 GN=csrA PE=3 SV=1	0	2	4.14921	20200313_AS_ABAUM_REP3_4_F5.raw	44481912	26833330	32262216	22021654	29256108	15501395	10164263	16368876	14012736	12806804	25
[K].IGDVVTIk.[E]	V5V948	30S ribosomal protein S17 OS=Acinetobacter baumannii OX=470 GN=rpsQ PE=3 SV=1	0	2	8.28264	20200313_AS_ABAUM_REP1_2_F2.raw	18527210	8626647	30407578	11540802	23305566	21171012	12301863	35589596	10012877	12796949	65
[R].aAQLIEEAR.[T]	V5VHG5	ATP synthase subunit b OS=Acinetobacter baumannii OX=470 GN=atpF PE=3 SV=1	0	2	12.0874	20200313_AS_ABAUM_REP1_2_F2.raw	24377796	8.14178e+06	28251060	7.09798e+06	11777955	35472020	12709880	45597092	7.99e+06	12781783	39
[R].vkIADSNESELFR.[A]	V5VH09	Pyrimidine/purine nucleoside phosphorylase OS=Acinetobacter baumannii OX=470 GN=ppnP PE=3 SV=1	1	3	2.63692	20200313_AS_ABAUM_REP1_2_F3.raw	9204743	4820632	8109266	5.28161e+06	8750790	13007683	10320607	11978219	9570110	12750467	35
[R].vVkEDIFAYVk.[S]	A0A0D5YDY1	Dihydrolipoamide acetyltransferase component of pyruvate dehydrogenase complex OS=Acinetobacter baumannii OX=470 GN=aceF PE=3 SV=1	1	3	21.4815	20200313_AS_ABAUM_REP1_2_F6.raw	10407444	9627861	10738323	10459406	14001042	12912782	15527501	11063522	13071104	12736226	26
[K].aLDATIASITEALk.[K]	V5VDU0	DNA-binding protein HU OS=Acinetobacter baumannii OX=470 GN=hupB PE=3 SV=1	0	3	3.58853	20200313_AS_ABAUM_REP3_4_F5.raw	32518758	28802444	40171852	28273804	29352580	10055084	9688303	8226904	17068154	12719895	44
[R].qWFTELk.[I]	V5VAG5	50S ribosomal protein L21 OS=Acinetobacter baumannii OX=470 GN=rplU PE=3 SV=1	0	2	16.6696	20200313_AS_ABAUM_REP1_2_F6.raw	27415366	8443201	32298654	9061305	13091671	33737784	11961214	43028684	9658630	12696005	33
[R].aASGENAPTYDkLDGLR.[T]	V5VFN0	Adenylate kinase OS=Acinetobacter baumannii OX=470 GN=adk PE=3 SV=1	1	3	0	20200313_AS_ABAUM_REP1_2_F2.raw	12219066	7.37752e+06	15106950	8684166	12693156	19228056	12212295	20738816	10243968	12689828	34
[K].vADTVEGk.[H]	V5VGT4	Leucine--tRNA ligase OS=Acinetobacter baumannii OX=470 GN=leuS PE=3 SV=1	0	2	11.6746	20200313_AS_ABAUM_REP1_2_F1.raw	16092165	11511462	23919458	10598156	14514106	18553068	12126763	19034642	9716556	12638600	36
[R].vTVIATGLTR.[N]	V5V8B6	Cell division protein FtsZ OS=Acinetobacter baumannii OX=470 GN=ftsZ PE=3 SV=1	0	2	4.9243	20200313_AS_ABAUM_REP1_2_F7.raw	9966092	8411110	8956644	8.30105e+06	10650000	15698758	12428549	11799013	9317357	12636145	42
[K].aVLHLDGk.[E]	V5V9Y8	Citrate synthase OS=Acinetobacter baumannii OX=470 GN=gltA PE=3 SV=1	0	3	6.12986	20200313_AS_ABAUM_REP1_2_F4.raw	9575743	13336678	11384486	14830115	20943134	10519959	12825535	7205121	10407175	12635051	29
[K].gGGAALTR.[E]	V5VCS2	Ribose-5-phosphate isomerase A OS=Acinetobacter baumannii OX=470 GN=rpiA PE=3 SV=1	0	2	0.127057	20200313_AS_ABAUM_REP1_2_F3.raw	15211313	8437440	22945288	8433178	13762957	23438424	12466784	29355774	10871794	12624053	32
[K].aIAPVLEDLSSEYAGk.[V]	V5VGM8	Thioredoxin OS=Acinetobacter baumannii OX=470 GN=trxA PE=3 SV=1	0	3	0	20200313_AS_ABAUM_REP3_4_F3.raw	32264694	28471532	36773512	27838250	30383566	11170252	10442863	9901711	13987719	12601547	50
[R].kSTPFAAQVAAEVAGk.[A]	V5V9J7	30S ribosomal protein S11 OS=Acinetobacter baumannii OX=470 GN=rpsK PE=3 SV=1	1	3	0	20200313_AS_ABAUM_REP1_2_F7.raw	24988732	5.54383e+06	23484852	7202869	11327611	30945660	12441431	26960664	8.09092e+06	12596426	41
[R].aSYQLAQAGLk.[V]	V5VBX8	Succinate dehydrogenase flavoprotein subunit OS=Acinetobacter baumannii OX=470 GN=sdhA_2 PE=3 SV=1	0	2	0	20200313_AS_ABAUM_REP1_2_F5.raw	17040220	9407699	18445542	8427612	13366741	19982774	11963365	26039074	10668475	12587497	66
[R].gYISPYFANk.[Q]	V5VAH2	60 kDa chaperonin OS=Acinetobacter baumannii OX=470 GN=cpn60 PE=3 SV=1	0	2	0	20200313_AS_ABAUM_REP3_4_F6.raw	65996020	41496560	62623684	33717368	39108464	15356070	11703103	19223110	16811186	12531024	49
[R].dGQRVEFSVVQGQk.[G]	A0A1A5UUC6	CSD_1 domain-containing protein OS=Acinetobacter baumannii OX=470 GN=cspG PE=4 SV=1	1	3	3.46096	20200313_AS_ABAUM_REP3_4_F3.raw	31628430	24767602	30523742	22519802	18218404	13036036	9792111	6.25099e+06	15205804	12523636	29
[M].TTEALNk.[S]	V5VF95	Integration host factor subunit beta OS=Acinetobacter baumannii OX=470 GN=himD PE=3 SV=1	0	2	16.1454	20200313_AS_ABAUM_REP1_2_F1.raw	4.26492e+06	20957214	6708510	20155236	25488066	6.1982e+06	15655962	4310530	11898476	12521270	31
[R].qWFTELk.[I]	V5VAG5	50S ribosomal protein L21 OS=Acinetobacter baumannii OX=470 GN=rplU PE=3 SV=1	0	2	0.821396	20200313_AS_ABAUM_REP3_4_F7.raw	93200064	24901086	45676724	23743302	22245578	23293652	9302577	32586732	16139445	12507129	27
[R].gFASmDPER.[V]	A0A0D5YIK7	KGG domain-containing protein OS=Acinetobacter baumannii OX=470 GN=ABUW_2433 PE=4 SV=1	0	2	5.53621	20200313_AS_ABAUM_REP1_2_F1.raw	2905877	16825510	1.26633e+06	19207914	20705732	3.37906e+06	21919338	1337239	19592262	12490563	33
[K].yPNITFk.[S]	V5XWY4	YceI domain-containing protein OS=Acinetobacter baumannii OX=470 GN=ABUW_2293 PE=3 SV=1	0	2	0	20200313_AS_ABAUM_REP3_4_F7.raw	10940292	29566390	23265976	26361710	25061002	3.42068e+06	7.50943e+06	1.63871e+06	16318182	12484198	25
[K].tSEMAGADAANk.[A]	A0A0E1JRA6	Catalase OS=Acinetobacter baumannii OX=470 GN=katE PE=3 SV=1	0	2	0	20200313_AS_ABAUM_REP1_2_F1.raw	1.63333e+06	14670265	724403	17935628	18854308	2.16916e+06	19733710	532948	12229753	12463871	64
[K].gALINVck.[D]	V5VAT1	Uncharacterized protein OS=Acinetobacter baumannii OX=470 GN=A7934_08110 PE=4 SV=1	0	2	0	20200313_AS_ABAUM_REP1_2_F6.raw	6610478	8959192	7380232	10213923	16338925	8661644	10808770	7307612	10490878	12462701	37
[K].dGDDGQIYIVQARPETVk.[S]	V5VBF2	Phosphoenolpyruvate synthase OS=Acinetobacter baumannii OX=470 GN=ppsA PE=3 SV=1	1	3	12.203	20200313_AS_ABAUM_REP1_2_F2.raw	7364876	10904251	11312221	12281313	18945914	10280851	14497912	7.25913e+06	11405041	12460422	45
[K].aAQYVHSHPGEVcPAk.[W]	V5VEN5	Alkyl hydroperoxide reductase C OS=Acinetobacter baumannii OX=470 GN=ahpC_2 PE=3 SV=1	0	4	14.7798	20200313_AS_ABAUM_REP1_2_F3.raw	4682200	8937477	4.00256e+06	9238217	13476439	5152360	14558966	5539384	11606997	12458543	30
[R].iILLGPPGAGk.[G]	V5VFN0	Adenylate kinase OS=Acinetobacter baumannii OX=470 GN=adk PE=3 SV=1	0	2	0	20200313_AS_ABAUM_REP3_4_F8.raw	45327604	24887076	40421248	24274314	27688964	15397463	10253136	19648742	16856186	12433519	28
[K].gMLEGGk.[A]	V5VE15	Glycolate/propanediol utilization protein OS=Acinetobacter baumannii OX=470 GN=A7934_02390 PE=4 SV=1	0	2	11.2099	20200313_AS_ABAUM_REP1_2_F3.raw	3646293	11281741	2.98067e+06	10577499	15079607	7619481	15344762	3510878	11937171	12427028	26
[R].aHLEEDAGk.[S]	A0A0D5YDX4	Aspartyl/glutamyl-tRNA(Asn/Gln) amidotransferase subunit B OS=Acinetobacter baumannii OX=470 GN=gatB PE=3 SV=1	0	3	24.2691	20200313_AS_ABAUM_REP1_2_F1.raw	13718636	9595794	20648612	10470268	15228281	18716972	11457150	15380754	10084983	12399260	27
[R].gLTVTSTNAPISVPVGTATLGR.[I]	V5VHQ6	ATP synthase subunit beta OS=Acinetobacter baumannii OX=470 GN=atpD PE=3 SV=1	0	3	0	20200313_AS_ABAUM_REP1_2_F7.raw	11683921	4674860	13540945	5.24912e+06	9804580	20846970	10633336	20141614	7280066	12378174	73
[R].nFNEVLR.[V]	A0A0D5YER4	Thioredoxin domain-containing protein OS=Acinetobacter baumannii OX=470 GN=ahpC_2 PE=4 SV=1	0	2	0	20200313_AS_ABAUM_REP1_2_F3.raw	2.16897e+06	13625842	1.49798e+06	15734634	14631523	3.46421e+06	17717860	1.553e+06	15245818	12319079	30
[K].iAGLDVk.[R]	A0A0D5YNP4	Chaperone protein DnaK OS=Acinetobacter baumannii OX=470 GN=dnaK PE=2 SV=1	0	2	20.2291	20200313_AS_ABAUM_REP1_2_F5.raw	17722660	11019474	23171918	11573255	17399274	17604984	13535743	15841181	10821967	12314639	33
[R].fEVGEGIEk.[K]	V5VAW7	Elongation factor Ts OS=Acinetobacter baumannii OX=470 GN=tsf PE=3 SV=1	0	2	6.15588	20200313_AS_ABAUM_REP1_2_F1.raw	23466364	7171731	28903128	9290716	12386038	30169368	10394732	33100138	9238284	12299353	53
[K].tTLTAAIATIcAk.[T]	A0A081H5Y7	Elongation factor Tu OS=Acinetobacter baumannii OX=470 GN=tufB_2 PE=3 SV=1	0	3	3.40222	20200313_AS_ABAUM_REP1_2_F8.raw	16934586	9314499	23367866	8209700	12471115	21856770	13169097	15759254	10576277	12288410	40
[R].vAcETLVk.[T]	V5XXN2	S-adenosylmethionine synthase OS=Acinetobacter baumannii OX=470 GN=metK PE=3 SV=1	0	2	22.3197	20200313_AS_ABAUM_REP1_2_F3.raw	16699600	7.38941e+06	21817326	9130565	12312157	24744458	11400975	29169256	9795070	12268748	32
[K].mHPEPEIIk.[A]	V5VEG3	General stress protein 39 OS=Acinetobacter baumannii OX=470 GN=ydaD PE=4 SV=1	0	3	10.6772	20200313_AS_ABAUM_REP1_2_F2.raw	2.00256e+06	11251003	1.46888e+06	12104015	12892856	4.12765e+06	22822706	2.28923e+06	16805056	12252804	28
[R].sPAELGSTMLQVLk.[E]	A0A0Q1DNT0	Succinate--CoA ligase [ADP-forming] subunit alpha OS=Acinetobacter baumannii OX=470 GN=sucD PE=3 SV=1	0	3	3.63624	20200313_AS_ABAUM_REP1_2_F7.raw	12415386	7.66751e+06	16464640	9209638	13667783	20662114	12231051	23091498	9110932	12249186	49
[K].vLTIIDk.[Q]	A0A0D5YKI0	DUF4142 domain-containing protein OS=Acinetobacter baumannii OX=470 GN=ABUW_2679 PE=4 SV=1	0	2	2.90835	20200313_AS_ABAUM_REP1_2_F6.raw	1.19881e+06	12108929	764376	22910244	18473470	2139484	15335522	1200781	13649379	12245208	32
[R].vVPIVPDEAR.[T]	V5V8S6	Pyruvate dehydrogenase E1 component OS=Acinetobacter baumannii OX=470 GN=aceE PE=4 SV=1	0	2	28.5257	20200313_AS_ABAUM_REP1_2_F2.raw	9629004	8567126	12307470	8.12404e+06	9932568	12769906	12730801	15064997	11626682	12201871	45
[R].tEVELLk.[T]	V5V9Q1	DNA-directed RNA polymerase subunit alpha OS=Acinetobacter baumannii OX=470 GN=rpoA PE=3 SV=1	0	2	19.3565	20200313_AS_ABAUM_REP1_2_F2.raw	25259864	10629319	29717510	10995466	15328413	26890198	13823154	27344386	11072823	12194644	41
[R].eLLSTYDFPGDDTPVIR.[G]	A0A081H5Y7	Elongation factor Tu OS=Acinetobacter baumannii OX=470 GN=tufB_2 PE=3 SV=1	0	2	0	20200313_AS_ABAUM_REP3_4_F2.raw	56198924	27521980	38550100	20795512	21554384	14943615	8379559	19244304	13992885	12170029	47
[R].dHIGGTSPk.[Q]	A0A0D5YN26	Argininosuccinate lyase OS=Acinetobacter baumannii OX=470 GN=argH PE=3 SV=1	0	3	14.1514	20200313_AS_ABAUM_REP1_2_F3.raw	11836199	7104040	15284884	7216473	12728001	16740282	11282967	17943550	8919580	12117707	32
[K].eVTQGLDDTQLR.[Q]	A0A0D5YDR7	S1 motif domain-containing protein OS=Acinetobacter baumannii OX=470 GN=yugI PE=4 SV=1	0	2	14.9976	20200313_AS_ABAUM_REP1_2_F1.raw	12707095	6.40349e+06	16459271	7667973	12908741	18711568	10067594	20760444	9506988	12109255	44
[R].lYDDILk.[S]	V5V9Z3	Transket_pyr domain-containing protein OS=Acinetobacter baumannii OX=470 GN=sucA PE=4 SV=1	0	2	1.15765	20200313_AS_ABAUM_REP3_4_F3.raw	48984036	30450086	39554444	27082950	23387874	14876313	8782383	18057640	16001529	12094167	30
[R].vGYQVIDGVk.[T]	V5V9N7	50S ribosomal protein L24 OS=Acinetobacter baumannii OX=470 GN=rplX PE=3 SV=1	0	2	3.09551	20200313_AS_ABAUM_REP3_4_F4.raw	84552336	30408794	48947232	22127820	22400330	25870488	9936139	27773640	14698699	12063664	64
[R].aIDkAFLmPIEDVFSISGR.[G]	A0A081H5Y7	Elongation factor Tu OS=Acinetobacter baumannii OX=470 GN=tufB_2 PE=3 SV=1	1	3	0	20200313_AS_ABAUM_REP1_2_F5.raw	16247501	5.79854e+06	11688724	5980715	9348547	22137310	10903779	19881930	9693428	12046974	43
[R].gTGQLPk.[F]	A0A0D5YE82	Serine--tRNA ligase OS=Acinetobacter baumannii OX=470 GN=serS PE=3 SV=1	0	2	0	20200313_AS_ABAUM_REP1_2_F5.raw	11836285	10702588	18398530	10946959	16613827	13744704	12425396	17892094	9885936	12046646	30
[R].sTEYcTDVAk.[M]	V5V9Z3	Transket_pyr domain-containing protein OS=Acinetobacter baumannii OX=470 GN=sucA PE=4 SV=1	0	2	5.18482	20200313_AS_ABAUM_REP1_2_F1.raw	12005506	8.16495e+06	14077776	7359295	10902181	15802615	11965906	18185576	10058901	12035858	68
[R].vPLHTLR.[A]	V5V9N0	30S ribosomal protein S3 OS=Acinetobacter baumannii OX=470 GN=rpsC PE=3 SV=1	0	3	1.72347	20200313_AS_ABAUM_REP3_4_F7.raw	41101688	26501938	43100504	22383442	27843858	14265910	9801308	15898043	14168256	12011625	29
[K].gcVAPSR.[A]	V5VHN1	2-aminomuconate deaminase OS=Acinetobacter baumannii OX=470 GN=rutC PE=4 SV=1	0	2	0.227382	20200313_AS_ABAUM_REP3_4_F3.raw	17399604	46738996	42450760	45825472	36767984	6.69446e+06	12579571	3385355	20494348	12001767	28
[R].kSTPFAAQVAAEVAGk.[A]	V5V9J7	30S ribosomal protein S11 OS=Acinetobacter baumannii OX=470 GN=rpsK PE=3 SV=1	1	3	0	20200313_AS_ABAUM_REP1_2_F6.raw	22544696	6.79653e+06	22874710	8080829	11321629	30359698	12753962	25200390	8971994	11965511	40
[R].aDIDYATMR.[A]	V5V9N0	30S ribosomal protein S3 OS=Acinetobacter baumannii OX=470 GN=rpsC PE=3 SV=1	0	2	0.728626	20200313_AS_ABAUM_REP1_2_F1.raw	11506981	7.42401e+06	22261856	7947033	11265895	17685960	9233124	17746052	7.78623e+06	11943558	28
[K].vSIVGVGMR.[S]	V5VES9	Aspartokinase OS=Acinetobacter baumannii OX=470 GN=lysC PE=3 SV=1	0	2	5.25302	20200313_AS_ABAUM_REP1_2_F7.raw	14188324	6408788	17763028	7209910	9716429	21943776	9811296	23757106	7.7905e+06	11925399	53
[K].aTAnGFk.[R]	V5VGN6	50S ribosomal protein L35 OS=Acinetobacter baumannii OX=470 GN=rpmI PE=3 SV=1	0	2	4.28385	20200313_AS_ABAUM_REP1_2_F3.raw	25498006	13029670	35048800	13242574	19238732	26724902	11458646	29030994	8.23996e+06	11919034	28
[R].kWLGTAFGGVk.[G]	A0A0D5YJ24	S-(hydroxymethyl)glutathione dehydrogenase OS=Acinetobacter baumannii OX=470 GN=adhC PE=3 SV=1	1	3	25.8018	20200313_AS_ABAUM_REP1_2_F8.raw	3.1017e+06	7826781	2.01421e+06	8.09631e+06	11150572	5.46899e+06	13740114	1.98798e+06	10917598	11902913	44
[K].mAGSYAFR.[D]	V5VFS5	Elongation factor G OS=Acinetobacter baumannii OX=470 GN=fusA PE=3 SV=1	0	2	20.0414	20200313_AS_ABAUM_REP1_2_F5.raw	22588506	6.73933e+06	32915076	9379456	13073729	33420788	12603637	37024680	7838012	11896734	31
[K].VLQLIQESGAk.[W]	A0A090B781	Glutamine synthetase OS=Acinetobacter baumannii OX=470 GN=glnA PE=3 SV=1	0	2	0	20200313_AS_ABAUM_REP1_2_F3.raw	12737833	9599119	15665208	10313340	17601376	14798789	11482979	14150464	9685219	11882123	43
[R].gSTLLEDFILREk.[I]	A0A0E1JRA6	Catalase OS=Acinetobacter baumannii OX=470 GN=katE PE=3 SV=1	1	3	1.4144	20200313_AS_ABAUM_REP1_2_F5.raw	643342	1.1142e+06	250684	1.70726e+06	1.90861e+06	2701373	13761860	1.15571e+06	12550380	11873823	36
[K].aTGFPIAk.[I]	A0A081H230	Carbamoyl-phosphate synthase large chain OS=Acinetobacter baumannii OX=470 GN=carB PE=3 SV=1	0	2	17.4447	20200313_AS_ABAUM_REP1_2_F7.raw	11875511	7.85063e+06	16677556	8.23838e+06	12271403	16389504	12214851	23437820	10162260	11865299	37
[K].DGVTVAk.[E]	V5VAH2	60 kDa chaperonin OS=Acinetobacter baumannii OX=470 GN=cpn60 PE=3 SV=1	0	2	0.358492	20200313_AS_ABAUM_REP3_4_F1.raw	65667964	38274916	83155560	40843192	54190960	18037350	11935477	18818358	17335242	11863668	35
[R].iGTPAVTTR.[G]	V5VBJ2	Serine hydroxymethyltransferase OS=Acinetobacter baumannii OX=470 GN=glyA2 PE=1 SV=1	0	2	0	20200313_AS_ABAUM_REP1_2_F5.raw	14619673	8402628	17785634	7.26264e+06	10077242	19198968	11498878	24569374	9324025	11841781	29
[K].qYAEYLLk.[D]	V5V9N0	30S ribosomal protein S3 OS=Acinetobacter baumannii OX=470 GN=rpsC PE=3 SV=1	0	2	11.0432	20200313_AS_ABAUM_REP1_2_F5.raw	21984938	6.59282e+06	26482332	8398301	12146517	22915592	8661788	26697396	7.50224e+06	11825306	40
[K].nLIGGTTk.[L]	A0A059ZRX9	Malate synthase G OS=Acinetobacter baumannii OX=470 GN=glcB PE=3 SV=1	0	2	19.5945	20200313_AS_ABAUM_REP1_2_F5.raw	6438105	8.21557e+06	4.66882e+06	8549104	11412234	9404131	11315416	5723430	9239536	11806624	42
[R].qVGVPYIIVFLNk.[C]	A0A081H5Y7	Elongation factor Tu OS=Acinetobacter baumannii OX=470 GN=tufB_2 PE=3 SV=1	0	3	3.24444	20200313_AS_ABAUM_REP3_4_F8.raw	50038056	26689098	39596660	24177682	25591156	15776866	8989744	19325684	14602145	11792560	45
[K].iADGIEk.[H]	A0A0D5YG22	Aldedh domain-containing protein OS=Acinetobacter baumannii OX=470 GN=feaB_2 PE=3 SV=1	0	2	22.2182	20200313_AS_ABAUM_REP1_2_F1.raw	1.1478e+06	12448887	874918	12890799	15412503	2.50353e+06	16761474	1.31868e+06	13039692	11784295	25
[R].VqSVAVk.[L]	A0A0D5YMU2	DNA topoisomerase 1 OS=Acinetobacter baumannii OX=470 GN=topA PE=3 SV=1	0	2	0	20200313_AS_ABAUM_REP3_4_F1.raw	50988212	29479914	52381636	29708652	36717732	17011342	10594902	21305624	15022069	11761528	27
[K].aLDATIASITEALkk.[G]	V5VDU0	DNA-binding protein HU OS=Acinetobacter baumannii OX=470 GN=hupB PE=3 SV=1	1	3	2.25532	20200313_AS_ABAUM_REP1_2_F7.raw	6915811	7727123	5897906	9209067	13681280	9647034	12655826	5.46295e+06	9535478	11733403	50
[-].mNkSELIDAIAEk.[G]	V5VDU0	DNA-binding protein HU OS=Acinetobacter baumannii OX=470 GN=hupB PE=3 SV=1	1	3	2.49441	20200313_AS_ABAUM_REP1_2_F5.raw	6.69531e+06	6853345	5.99697e+06	6951115	9786640	11576216	13417809	6341873	9766082	11719083	29
[R].gTLIDEk.[I]	A0A059ZHD8	DNA-directed RNA polymerase subunit beta' OS=Acinetobacter baumannii OX=470 GN=rpoC PE=3 SV=1	0	2	10.4229	20200313_AS_ABAUM_REP1_2_F2.raw	18143126	8807938	22146518	8896228	14210718	23810844	11974879	27252328	9535836	11708890	37
[R].yDLSPVGR.[M]	Q20HS3	DNA-directed RNA polymerase subunit beta OS=Acinetobacter baumannii OX=470 GN=rpoB PE=3 SV=1	0	2	9.30593	20200313_AS_ABAUM_REP1_2_F2.raw	18572936	7543203	19506066	8450832	12035497	23607946	11461342	20666592	9981471	11691090	35
[K].tGEEIPISAR.[R]	V5VGE8	Integration host factor subunit alpha OS=Acinetobacter baumannii OX=470 GN=ihfA PE=3 SV=1	0	2	2.35234	20200313_AS_ABAUM_REP3_4_F1.raw	15831460	29797790	23104198	24559998	21111542	4682110	8777694	4238907	15964542	11686850	50
[K].gPFVDAHLFAk.[V]	V5V944	30S ribosomal protein S19 OS=Acinetobacter baumannii OX=470 GN=rpsS PE=3 SV=1	0	3	2.90148	20200313_AS_ABAUM_REP1_2_F6.raw	23645246	7.4877e+06	25545576	8515863	14807351	26674086	11811147	29070020	9343281	11646191	40
[K].aMEEGVMAVER.[I]	A0A077GKK9	Dihydrolipoyl dehydrogenase OS=Acinetobacter baumannii OX=470 GN=lpdA PE=3 SV=1	0	2	0	20200313_AS_ABAUM_REP1_2_F1.raw	6809184	6.88661e+06	13610066	7322202	10305729	14764755	11621632	18307466	7.34314e+06	11644887	51
[R].fFSQPFHVAEVFTGAPGk.[L]	V5VHQ6	ATP synthase subunit beta OS=Acinetobacter baumannii OX=470 GN=atpD PE=3 SV=1	0	3	0	20200313_AS_ABAUM_REP3_4_F8.raw	50783204	22335374	32528496	18317174	17521148	17865770	7732921	18982106	12811661	11641961	43
[R].aQLEEIATTkEPDLTGADLDAR.[V]	V5VH51	50S ribosomal protein L11 OS=Acinetobacter baumannii OX=470 GN=rplK PE=3 SV=1	1	4	2.32261	20200313_AS_ABAUM_REP1_2_F1.raw	15825080	5.89615e+06	20580026	5842225	10929145	25164698	9165595	31582940	7361955	11629818	72
[K].aTLISAAAR.[K]	V5VBX8	Succinate dehydrogenase flavoprotein subunit OS=Acinetobacter baumannii OX=470 GN=sdhA_2 PE=3 SV=1	0	2	0.999905	20200313_AS_ABAUM_REP3_4_F6.raw	54020252	25210838	39180948	23611910	23209550	13814533	7.64056e+06	20649252	13922236	11620267	48
[R].vFFDTNk.[S]	W6RU67	OmpA-like domain-containing protein OS=Acinetobacter baumannii OX=470 GN=ompA PE=4 SV=1	0	2	1.44218	20200313_AS_ABAUM_REP3_4_F5.raw	72327216	41609032	48312560	37525992	34235984	15621457	13814337	11000011	18924582	11617572	35
[R].tLAASGIk.[S]	A0A077GA87	Enoyl-[acyl-carrier-protein] reductase [NADH] OS=Acinetobacter baumannii OX=470 GN=fabI PE=3 SV=1	0	2	0	20200313_AS_ABAUM_REP1_2_F5.raw	15740390	7543919	20577368	9245726	13073814	19207532	10077282	23107850	8618292	11604271	42
[R].vFFDTNk.[S]	W6RU67	OmpA-like domain-containing protein OS=Acinetobacter baumannii OX=470 GN=ompA PE=4 SV=1	0	2	14.0949	20200313_AS_ABAUM_REP3_4_F5.raw	73226256	44190348	48109960	37096108	33647208	13257222	14791224	9755642	19208992	11569462	33
[R].aELTQEFQR.[H]	V5V8V8	Ribosomal subunit interface protein OS=Acinetobacter baumannii OX=470 GN=AB895_1352 PE=4 SV=1	0	2	1.91281	20200313_AS_ABAUM_REP1_2_F2.raw	4881917	6844735	4.12909e+06	6.74535e+06	12557370	7.49928e+06	9246466	4315368	8539214	11567082	43
[R].gAMQcILAELVR.[Q]	V5V9M5	50S ribosomal protein L4 OS=Acinetobacter baumannii OX=470 GN=rplD PE=3 SV=1	0	2	0	20200313_AS_ABAUM_REP1_2_F7.raw	15752109	6.26164e+06	25932188	6981280	10254383	26630126	9190256	35787144	7467152	11553771	72
[R].eGTDLQLk.[S]	V5V961	30S ribosomal protein S4 OS=Acinetobacter baumannii OX=470 GN=rpsD PE=3 SV=1	0	2	29.114	20200313_AS_ABAUM_REP1_2_F3.raw	19893290	7.5346e+06	25258596	7658655	12220746	26687356	10182151	34860868	8546899	11546962	40
[K].LAGGVAVIk.[I]	V5VAH2	60 kDa chaperonin OS=Acinetobacter baumannii OX=470 GN=cpn60 PE=3 SV=1	0	2	3.92317	20200313_AS_ABAUM_REP1_2_F3.raw	10457915	6.10204e+06	14119994	7.62215e+06	16149948	14646310	11424123	21658882	8392013	11535378	59
[R].aYLPDGRPFVALGTDGYGR.[S]	V5V8S6	Pyruvate dehydrogenase E1 component OS=Acinetobacter baumannii OX=470 GN=aceE PE=4 SV=1	1	3	2.37116	20200313_AS_ABAUM_REP1_2_F5.raw	11053574	6.05323e+06	12351519	7708220	11261177	16142772	10104219	19356710	9873139	11524523	38
[K].nVPGVLSk.[I]	V5V9G0	ACT domain-containing protein OS=Acinetobacter baumannii OX=470 GN=serA PE=3 SV=1	0	2	2.03264	20200313_AS_ABAUM_REP1_2_F6.raw	12669234	8.00399e+06	15607978	8061666	9850697	18047342	11400189	18922148	8403528	11522145	31
[R].kVDIIDGGDTSFIkGEQVDYIR.[V]	A0A059ZHD8	DNA-directed RNA polymerase subunit beta' OS=Acinetobacter baumannii OX=470 GN=rpoC PE=3 SV=1	2	4	3.90325	20200313_AS_ABAUM_REP1_2_F4.raw	2.39714e+06	7346574	1.29115e+06	7245261	10784189	4423729	12769963	2.99187e+06	11106025	11492787	47
[K].fGVEILk.[L]	A0A0D5YHN3	Transaldolase OS=Acinetobacter baumannii OX=470 GN=tal PE=3 SV=1	0	2	0	20200313_AS_ABAUM_REP3_4_F7.raw	11555441	26078260	28243650	24657670	25326368	3525429	8.08268e+06	2.52929e+06	14238418	11491237	27
[R].dIADALTNAGLTVDRAEVR.[L]	A0A1A5UJ33	50S ribosomal protein L9 OS=Acinetobacter baumannii OX=470 GN=rplI PE=3 SV=1	1	3	0	20200313_AS_ABAUM_REP1_2_F3.raw	16031681	2.72195e+06	18174440	4.55793e+06	7.62059e+06	28732370	8150596	41000328	8402480	11485026	57
[R].eGTDLQLk.[S]	V5V961	30S ribosomal protein S4 OS=Acinetobacter baumannii OX=470 GN=rpsD PE=3 SV=1	0	2	17.7241	20200313_AS_ABAUM_REP3_4_F2.raw	81314160	28826894	49090684	25769940	25554842	25843418	11372125	30652432	14401768	11476038	44
[R].dAAVVYAk.[K]	V5VEB3	1,2-phenylacetyl-CoA epoxidase subunit A OS=Acinetobacter baumannii OX=470 GN=paaA PE=4 SV=1	0	2	0	20200313_AS_ABAUM_REP3_4_F2.raw	1.58533e+06	28805564	9448868	25118636	24772198	1.19674e+06	8939418	1.31568e+06	16229124	11465550	47
[K].iTAQDVk.[Y]	V5VIY3	Homoserine dehydrogenase OS=Acinetobacter baumannii OX=470 GN=hom_1 PE=3 SV=1	0	2	0	20200313_AS_ABAUM_REP3_4_F3.raw	41662956	26484378	38896364	24915350	23826422	13942540	9535731	12317585	16465224	11448753	29
[R].aAHASGnAHEFTSEEAR.[E]	A0A0D5YIK7	KGG domain-containing protein OS=Acinetobacter baumannii OX=470 GN=ABUW_2433 PE=4 SV=1	0	3	8.28915	20200313_AS_ABAUM_REP1_2_F1.raw	625300	12766820	399309	12906606	16352529	857115	21211798	689699	18492312	11441911	80
[M].aLTNEEILNAVAEk.[T]	V5VHN5	50S ribosomal protein L7/L12 OS=Acinetobacter baumannii OX=470 GN=rplL PE=3 SV=1	0	3	3.08959	20200313_AS_ABAUM_REP1_2_F4.raw	17840610	7105248	22519614	7.29743e+06	11215481	25282154	10575217	31231076	9407442	11423509	43
[K].sVNDDITEIDFNHPLAGk.[N]	A0A059ZL49	Peptidyl-prolyl cis-trans isomerase OS=Acinetobacter baumannii OX=470 GN=fkpB PE=3 SV=1	0	3	4.91829	20200313_AS_ABAUM_REP1_2_F2.raw	6.28465e+06	9661008	8.29986e+06	9327000	14597687	9639633	12988698	11171796	10901020	11400932	54
[K].aIAEAVk.[H]	V5VGW2	Gamma-glutamyl phosphate reductase OS=Acinetobacter baumannii OX=470 GN=proA PE=3 SV=1	0	2	4.19373	20200313_AS_ABAUM_REP3_4_F3.raw	33440916	26949268	36326888	25441292	26746336	10112110	10543208	13368123	15456517	11371811	43
[R].lFEEFAk.[T]	V5VIV0	50S ribosomal protein L10 OS=Acinetobacter baumannii OX=470 GN=rplJ PE=3 SV=1	0	2	9.82182	20200313_AS_ABAUM_REP3_4_F3.raw	80296336	24026118	42106644	19336304	19891950	26328678	9777067	29292168	12445402	11350784	29
[R].kVVPNLSk.[F]	A0A059ZPG7	2,3-bisphosphoglycerate-independent phosphoglycerate mutase OS=Acinetobacter baumannii OX=470 GN=gpmI PE=1 SV=1	1	3	4.61799	20200313_AS_ABAUM_REP3_4_F8.raw	80589640	48428380	68807720	30930852	50324752	26858066	11821790	29425434	16706507	11340071	28
[K].rVDEFAEQFGSk.[L]	A0A077GA87	Enoyl-[acyl-carrier-protein] reductase [NADH] OS=Acinetobacter baumannii OX=470 GN=fabI PE=3 SV=1	1	3	0	20200313_AS_ABAUM_REP1_2_F3.raw	7.70393e+06	6.1718e+06	9155909	6.82917e+06	11774045	12162177	10442113	9650306	8425415	11313603	26
[R].gYIGVSALGR.[N]	A0A0D5YD86	DUF2147 domain-containing protein OS=Acinetobacter baumannii OX=470 GN=ABUW_0139 PE=4 SV=1	0	2	26.5515	20200313_AS_ABAUM_REP1_2_F6.raw	3.37349e+06	7342131	2.13639e+06	10495900	13144514	4430084	12313957	3.46551e+06	9815225	11301099	43
[K].iGENIQVR.[R]	V5VAW7	Elongation factor Ts OS=Acinetobacter baumannii OX=470 GN=tsf PE=3 SV=1	0	2	3.31933	20200313_AS_ABAUM_REP3_4_F2.raw	71930144	27909510	45484108	22724624	21937412	25781670	8666546	28963314	13993446	11286234	30
[R].lGGAEIAR.[T]	V5V9N0	30S ribosomal protein S3 OS=Acinetobacter baumannii OX=470 GN=rpsC PE=3 SV=1	0	2	23.1746	20200313_AS_ABAUM_REP1_2_F2.raw	18856262	7550628	23382448	9479164	13138507	23112996	10083246	26397440	7934850	11285800	31
[R].sAmALGADR.[G]	A0A0E4HMY3	ETF domain-containing protein OS=Acinetobacter baumannii OX=470 GN=etfB PE=4 SV=1	0	2	21.8533	20200313_AS_ABAUM_REP1_2_F2.raw	10602493	8459469	8624114	8467861	12598527	10027490	10604339	8630396	8560892	11273470	41
[R].aLAAGEGAGFVk.[F]	A0A077GKK9	Dihydrolipoyl dehydrogenase OS=Acinetobacter baumannii OX=470 GN=lpdA PE=3 SV=1	0	2	26.4858	20200313_AS_ABAUM_REP1_2_F5.raw	11251180	7620142	14818441	8138297	12454709	16013967	11173987	20396458	9024585	11267365	105
[K].vLTIIDk.[Q]	A0A0D5YKI0	DUF4142 domain-containing protein OS=Acinetobacter baumannii OX=470 GN=ABUW_2679 PE=4 SV=1	0	2	0.708064	20200313_AS_ABAUM_REP3_4_F6.raw	3.10037e+06	36507932	11136383	29543738	32570442	1.47482e+06	8218150	936390	17717316	11240939	34
[R].iLFYTGVSHk.[I]	V5VFS5	Elongation factor G OS=Acinetobacter baumannii OX=470 GN=fusA PE=3 SV=1	0	3	3.48201	20200313_AS_ABAUM_REP1_2_F8.raw	18496722	5.88304e+06	19706890	6549254	9992523	23835870	11181646	30356876	9249416	11224082	38
[K].qIGQFVk.[I]	V5VBY1	Succinate--CoA ligase [ADP-forming] subunit beta OS=Acinetobacter baumannii OX=470 GN=sucC PE=3 SV=1	0	2	4.99573	20200313_AS_ABAUM_REP1_2_F6.raw	16113585	7.23222e+06	18238862	7955284	11266018	17279118	11231815	24913320	8891109	11222470	35
[R].eGVHDLGLFAk.[T]	A0A0D5YG92	2,5-dichloro-2,5-cyclohexadiene-1,4-diol dehydrogenase OS=Acinetobacter baumannii OX=470 GN=linC PE=3 SV=1	0	3	25.6781	20200313_AS_ABAUM_REP1_2_F4.raw	1.61413e+06	8.31737e+06	1549448	9088982	11974352	3445031	12885008	2.00261e+06	10764680	11202393	39
[K].dLVEGAPQVLk.[E]	V5VHN5	50S ribosomal protein L7/L12 OS=Acinetobacter baumannii OX=470 GN=rplL PE=3 SV=1	0	2	0	20200313_AS_ABAUM_REP3_4_F3.raw	77047952	26137332	41926496	20602238	47225852	25641592	8446499	23788594	10380850	11179136	44
[K].NSTVAYDAk.[Y]	V5VCL3	OmpH family outer membrane protein OS=Acinetobacter baumannii OX=470 GN=skp PE=4 SV=1	0	2	0	20200313_AS_ABAUM_REP1_2_F1.raw	9631615	9953424	8.19551e+06	11305454	17556326	17492234	14058688	12747751	14239778	11165594	28
[R].aVNALEGLk.[G]	V5VAH2	60 kDa chaperonin OS=Acinetobacter baumannii OX=470 GN=cpn60 PE=3 SV=1	0	2	7.52174	20200313_AS_ABAUM_REP3_4_F5.raw	49939320	33689292	54400156	29275408	30693024	12024538	10160077	13333852	13740357	11159823	55
[K].tIDDQTNkPk.[A]	A0A0D5YD86	DUF2147 domain-containing protein OS=Acinetobacter baumannii OX=470 GN=ABUW_0139 PE=4 SV=1	1	3	8.11903	20200313_AS_ABAUM_REP1_2_F2.raw	1.87968e+06	9457809	1417843	10792853	11758086	4.11251e+06	12903361	1.91494e+06	11732612	11159061	30
[K].vIDLLcPFAk.[G]	V5VHQ6	ATP synthase subunit beta OS=Acinetobacter baumannii OX=470 GN=atpD PE=3 SV=1	0	2	0	20200313_AS_ABAUM_REP3_4_F8.raw	60551176	25521844	40681268	20395262	19145900	18447288	8174019	21807180	13717631	11151041	39
[R].aVNALEGLk.[G]	V5VAH2	60 kDa chaperonin OS=Acinetobacter baumannii OX=470 GN=cpn60 PE=3 SV=1	0	2	0	20200313_AS_ABAUM_REP3_4_F4.raw	51987644	34150168	53764868	32538888	33712928	12886130	10230563	13250398	16946128	11144641	53
[R].dGLFcAk.[I]	A0A059ZHD8	DNA-directed RNA polymerase subunit beta' OS=Acinetobacter baumannii OX=470 GN=rpoC PE=3 SV=1	0	2	1.97325	20200313_AS_ABAUM_REP1_2_F5.raw	13289317	6696074	17696408	7.45976e+06	10395926	19702748	10590934	22636092	8865820	11112592	32
[R].dGSYAIIR.[L]	V5V9H7	50S ribosomal protein L2 OS=Acinetobacter baumannii OX=470 GN=rplB PE=3 SV=1	0	2	10.0805	20200313_AS_ABAUM_REP3_4_F2.raw	82568864	14840014	36311512	15857862	15905717	25987572	9439899	28118744	12794925	11068508	26
[R].vNVYPVk.[G]	A0A0D5YGP6	DAO domain-containing protein OS=Acinetobacter baumannii OX=470 GN=ABUW_1726 PE=4 SV=1	0	2	17.8165	20200313_AS_ABAUM_REP1_2_F5.raw	2.04912e+06	9690566	1.48872e+06	9693457	13226043	2.68219e+06	13189745	2.1925e+06	10623046	11066949	36
[R].sFFGVDAAHIVVATLkk.[L]	V5V8S6	Pyruvate dehydrogenase E1 component OS=Acinetobacter baumannii OX=470 GN=aceE PE=4 SV=1	1	4	0	20200313_AS_ABAUM_REP3_4_F8.raw	667551	18883786	5346443	25391672	15674926	1.89763e+06	13507065	538495	16530694	11052810	47
[K].lDPLGLAk.[R]	V5V9Z3	Transket_pyr domain-containing protein OS=Acinetobacter baumannii OX=470 GN=sucA PE=4 SV=1	0	2	27.6761	20200313_AS_ABAUM_REP1_2_F6.raw	8695058	7.13655e+06	13917425	8.02295e+06	11932745	14391941	12304093	11130275	8944393	11042310	30
[R].VFQTHSPVVAk.[I]	V5V9B5	50S ribosomal protein L19 OS=Acinetobacter baumannii OX=470 GN=rplS PE=3 SV=1	0	3	2.44783	20200313_AS_ABAUM_REP3_4_F4.raw	76534272	21472990	48387088	22649558	26216682	21249178	11021701	29385798	11737306	11041375	34
[R].aAAIITNR.[G]	V5VBF2	Phosphoenolpyruvate synthase OS=Acinetobacter baumannii OX=470 GN=ppsA PE=3 SV=1	0	2	0	20200313_AS_ABAUM_REP1_2_F6.raw	8.18697e+06	7417264	9766529	8493923	11755278	11982503	11234534	12048200	9612284	11031061	31
[R].lVGPNcPGVITPGEck.[I]	A0A0Q1DNT0	Succinate--CoA ligase [ADP-forming] subunit alpha OS=Acinetobacter baumannii OX=470 GN=sucD PE=3 SV=1	0	3	3.19726	20200313_AS_ABAUM_REP1_2_F4.raw	12361492	6787710	17265384	7019138	10039598	17353578	11506919	19647754	8992408	11012648	44
[R].gIGSGVGk.[T]	V5V957	50S ribosomal protein L15 OS=Acinetobacter baumannii OX=470 GN=rplO PE=3 SV=1	0	2	0	20200313_AS_ABAUM_REP1_2_F5.raw	20036338	6722430	25585348	6200793	11636433	29751246	9536368	38693308	8865783	11006594	38
[K].lGEFAPTR.[T]	V5V944	30S ribosomal protein S19 OS=Acinetobacter baumannii OX=470 GN=rpsS PE=3 SV=1	0	2	0.761001	20200313_AS_ABAUM_REP1_2_F4.raw	31646370	6481626	32920170	7.70133e+06	11745679	28710618	12527076	44232684	7.33951e+06	10995770	27
[R].lVLcGGk.[V]	V5V9Z3	Transket_pyr domain-containing protein OS=Acinetobacter baumannii OX=470 GN=sucA PE=4 SV=1	0	2	0	20200313_AS_ABAUM_REP3_4_F8.raw	35282596	25484616	31709226	21050968	21282158	12735670	7.55437e+06	13419201	12809710	10989650	30
[K].iADNQNSLR.[A]	A0A0E1JRA6	Catalase OS=Acinetobacter baumannii OX=470 GN=katE PE=3 SV=1	0	2	1.48425	20200313_AS_ABAUM_REP3_4_F3.raw	7105895	33297510	15560935	26408044	24922936	1971955	9799600	1695805	15670154	10983280	46
[K].ITGDLTVk.[G]	V5XWY4	YceI domain-containing protein OS=Acinetobacter baumannii OX=470 GN=ABUW_2293 PE=3 SV=1	0	2	0	20200313_AS_ABAUM_REP1_2_F2.raw	4.11602e+06	8561473	3566597	11862369	20378118	5.77404e+06	13090900	3665792	10690874	10974094	43
[K].iNSITDVTPIPHnGcRPPk.[K]	V5V9J7	30S ribosomal protein S11 OS=Acinetobacter baumannii OX=470 GN=rpsK PE=3 SV=1	1	4	19.6699	20200313_AS_ABAUM_REP1_2_F5.raw	11860136	6.47938e+06	10493796	6097239	12570338	14187397	10391510	12977863	9053656	10973738	35
[R].dVVIVDGVR.[S]	A0A059ZM33	3-ketoacyl-CoA thiolase OS=Acinetobacter baumannii OX=470 GN=fadA_1 PE=3 SV=1	0	2	11.2555	20200313_AS_ABAUM_REP1_2_F1.raw	4.2482e+06	7933285	4739173	8605532	12100182	7.95776e+06	10827199	4.87252e+06	9054924	10968077	56
[K].eLEGLQR.[Q]	V5VCL3	OmpH family outer membrane protein OS=Acinetobacter baumannii OX=470 GN=skp PE=4 SV=1	0	2	0	20200313_AS_ABAUM_REP1_2_F1.raw	9551690	14034044	8.09959e+06	14963461	19978166	12857090	14682513	5506735	11528617	10967270	30
[R].gTLIDEk.[I]	A0A059ZHD8	DNA-directed RNA polymerase subunit beta' OS=Acinetobacter baumannii OX=470 GN=rpoC PE=3 SV=1	0	2	20.0947	20200313_AS_ABAUM_REP1_2_F3.raw	14786352	7412210	17476900	7.41766e+06	11477040	19685024	9729131	22198136	8696341	10964557	35
[K].qEADIVR.[A]	A0A0D5YMV6	Isoleucine--tRNA ligase OS=Acinetobacter baumannii OX=470 GN=ileS PE=3 SV=1	0	2	13.7474	20200313_AS_ABAUM_REP1_2_F1.raw	15886954	8589990	22493556	9939293	15415449	17711534	11240664	19893882	8.06283e+06	10947970	31
[K].qELDAAk.[A]	V5VHG5	ATP synthase subunit b OS=Acinetobacter baumannii OX=470 GN=atpF PE=3 SV=1	0	2	2.43779	20200313_AS_ABAUM_REP3_4_F1.raw	99815768	46826924	83815800	39955372	41756408	21497832	12591400	20402962	16288122	10910390	33
[M].sSNETTTGFkPk.[K]	A0A0D5YML8	Citrate synthase OS=Acinetobacter baumannii OX=470 GN=prpC PE=3 SV=1	1	3	25.5523	20200313_AS_ABAUM_REP3_4_F4.raw	20667590	28994218	24267658	25076786	23782052	6.96231e+06	9124820	4.67884e+06	14207414	10900334	33
[K].vGADFLk.[T]	A0A0D5YMA2	Aminotransferase OS=Acinetobacter baumannii OX=470 GN=araT PE=3 SV=1	0	2	12.7278	20200313_AS_ABAUM_REP3_4_F4.raw	37977668	23533762	45751280	20385636	21244678	12344173	7567164	12547094	12467942	10895870	31
[R].nIPALLLFk.[N]	V5VGM8	Thioredoxin OS=Acinetobacter baumannii OX=470 GN=trxA PE=3 SV=1	0	2	3.37978	20200313_AS_ABAUM_REP3_4_F8.raw	34327508	23292502	28036694	19365758	17716456	9082175	7.57201e+06	9691799	12885517	10895081	50
[R].kVGLDSGVAGk.[S]	A0A0D7RP14	Acetylornithine aminotransferase OS=Acinetobacter baumannii OX=470 GN=argD PE=3 SV=1	1	3	12.5202	20200313_AS_ABAUM_REP1_2_F6.raw	12491184	8.28126e+06	8468115	8610244	11498551	15760895	12434473	9591868	9563671	10888457	42
[K].gAIVTLTk.[I]	A0A0E1FTA3	3-oxoacyl-ACP reductase OS=Acinetobacter baumannii OX=470 GN=fabG_7 PE=4 SV=1	0	2	9.18509	20200313_AS_ABAUM_REP3_4_F7.raw	4670537	39510412	3573753	37144584	37132508	2.7212e+06	9447724	1.57912e+06	19066940	10875833	55
[R].lDNVVYR.[M]	V5V961	30S ribosomal protein S4 OS=Acinetobacter baumannii OX=470 GN=rpsD PE=3 SV=1	0	2	2.98852	20200313_AS_ABAUM_REP1_2_F2.raw	26823692	6.3471e+06	29463630	7.51103e+06	11569687	28213448	10392109	34887672	6.99425e+06	10875732	30
[K].dMESNIk.[K]	V5VDD6	Nucleoid-associated protein A7M79_09900 OS=Acinetobacter baumannii OX=470 GN=ybaB PE=3 SV=1	0	2	21.8419	20200313_AS_ABAUM_REP1_2_F1.raw	10095828	7.89375e+06	14809424	9206131	12761737	15263229	10721119	14085059	7.89839e+06	10869562	27
[K].lISAnGLSDAAEk.[V]	V5VBY1	Succinate--CoA ligase [ADP-forming] subunit beta OS=Acinetobacter baumannii OX=470 GN=sucC PE=3 SV=1	0	2	21.2844	20200313_AS_ABAUM_REP1_2_F2.raw	12684797	9291488	18685378	8407104	14196668	13982431	12315128	12041920	9931431	10857687	77
[K].aFLMPIEDVFSISGR.[G]	A0A081H5Y7	Elongation factor Tu OS=Acinetobacter baumannii OX=470 GN=tufB_2 PE=3 SV=1	0	2	0	20200313_AS_ABAUM_REP3_4_F7.raw	42989556	28680876	44082668	24988104	30895492	11965761	7642524	16512456	13020039	10834040	53
[R].qGAEVTVLDR.[Q]	A0A0D5YMK3	D-amino acid dehydrogenase OS=Acinetobacter baumannii OX=470 GN=dadA2 PE=3 SV=1	0	2	9.4694	20200313_AS_ABAUM_REP1_2_F1.raw	10272148	7.58986e+06	10803540	8861615	15264046	12930614	6.48311e+06	6.55454e+06	6.38517e+06	10823350	47
[R].FNVLTSPHVNk.[D]	V5V940	30S ribosomal protein S10 OS=Acinetobacter baumannii OX=470 GN=rpsJ PE=3 SV=1	0	3	3.55791	20200313_AS_ABAUM_REP3_4_F4.raw	32050058	25574396	37996912	24958164	24432554	9008431	7776027	10430465	13090043	10807890	49
[R].qAVTNPk.[N]	A0A0D5YNP4	Chaperone protein DnaK OS=Acinetobacter baumannii OX=470 GN=dnaK PE=2 SV=1	0	2	0.397523	20200313_AS_ABAUM_REP1_2_F4.raw	15066814	11704459	22685382	10687856	12005548	17655490	9872127	16265205	7515467	10782903	27
[K].gIQPVSPWGQk.[A]	V5V9H7	50S ribosomal protein L2 OS=Acinetobacter baumannii OX=470 GN=rplB PE=3 SV=1	0	2	0	20200313_AS_ABAUM_REP3_4_F7.raw	67536816	16969400	39140476	19804786	18535480	16493392	9514465	21258304	13333193	10777307	52
[K].rPVVGnNVSHANNKTK.[R]	V5VIG4	50S ribosomal protein L28 OS=Acinetobacter baumannii OX=470 GN=rpmB PE=3 SV=1	2	4	5.76769	20200313_AS_ABAUM_REP1_2_F4.raw	9219436	5.34442e+06	6.6512e+06	6.31982e+06	10551082	8584834	10651781	12186917	7.06854e+06	10775846	29
[R].vTEAELEGR.[E]	V5V9M8	50S ribosomal protein L3 OS=Acinetobacter baumannii OX=470 GN=rplC PE=3 SV=1	0	2	0	20200313_AS_ABAUM_REP3_4_F1.raw	71679104	25463804	49340256	22966174	22522704	21360816	8271417	25713718	12124652	10757265	36
[K].LSSAEVSk.[F]	V5VAT1	Uncharacterized protein OS=Acinetobacter baumannii OX=470 GN=A7934_08110 PE=4 SV=1	0	2	6.40397	20200313_AS_ABAUM_REP3_4_F1.raw	14780590	34138708	37310032	32629642	36914968	5634566	10470329	5.43492e+06	17924648	10749744	64
[-].mNHPSELk.[Y]	V5VDJ8	Glycine cleavage system H protein OS=Acinetobacter baumannii OX=470 GN=gcvH PE=3 SV=1	0	3	28.7215	20200313_AS_ABAUM_REP1_2_F4.raw	7322497	7.26106e+06	7250704	7491295	10001857	12335334	11399413	9310394	8506038	10741641	28
[K].SNVTkPVVGYIAGVTAPk.[G]	A0A0Q1DNT0	Succinate--CoA ligase [ADP-forming] subunit alpha OS=Acinetobacter baumannii OX=470 GN=sucD PE=3 SV=1	1	3	0.99361	20200313_AS_ABAUM_REP3_4_F7.raw	49781252	31177348	53604848	27316778	39813968	16805146	11612743	17392316	15380376	10741454	26
[K].aFIDNLPAHAk.[V]	A0A0D5YKS5	Aldedh domain-containing protein OS=Acinetobacter baumannii OX=470 GN=ydcW PE=3 SV=1	0	3	5.61242	20200313_AS_ABAUM_REP3_4_F5.raw	12145688	24315126	33569032	19860126	23313238	5131981	7.16384e+06	2.67039e+06	11898286	10714654	53
[R].vLLSEVPk.[T]	A0A0D5YLG1	Aconitate hydratase OS=Acinetobacter baumannii OX=470 GN=acnA PE=3 SV=1	0	2	0	20200313_AS_ABAUM_REP1_2_F5.raw	2.43944e+06	8886691	1.30536e+06	8822856	10833885	4.78571e+06	13311101	1.77801e+06	10626949	10683656	36
[K].tLEEIIk.[A]	V5VAU8	Superoxide dismutase OS=Acinetobacter baumannii OX=470 GN=sodB PE=3 SV=1	0	2	0	20200313_AS_ABAUM_REP1_2_F2.raw	6940609	8738376	4880500	9591582	13771966	5.84141e+06	12680320	5.10792e+06	9998445	10679513	37
[R].kPLIVmSPk.[S]	V5V9Z3	Transket_pyr domain-containing protein OS=Acinetobacter baumannii OX=470 GN=sucA PE=4 SV=1	1	3	5.29672	20200313_AS_ABAUM_REP1_2_F8.raw	11677861	7078391	11837525	9214773	15128336	11120872	11508920	8991276	8324873	10676242	51
[R].vVPIVPDEAR.[T]	V5V8S6	Pyruvate dehydrogenase E1 component OS=Acinetobacter baumannii OX=470 GN=aceE PE=4 SV=1	0	2	12.9561	20200313_AS_ABAUM_REP1_2_F3.raw	7345026	8.0627e+06	10549080	7.68184e+06	10375685	10190510	11272156	12463512	9351285	10669478	48
[K].IYGASGk.[V]	V5VGJ0	NADH-quinone oxidoreductase subunit F OS=Acinetobacter baumannii OX=470 GN=nuoF PE=3 SV=1	0	2	12.0867	20200313_AS_ABAUM_REP1_2_F2.raw	10301647	6756849	15717906	7.68272e+06	12443926	15755794	10154514	18330892	8375722	10660347	35
[K].sELVEGTk.[T]	A0A086HXI4	CTP synthase OS=Acinetobacter baumannii OX=470 GN=pyrG PE=3 SV=1	0	2	0	20200313_AS_ABAUM_REP1_2_F1.raw	10047267	10268706	12459704	10835397	13919768	13610511	16238783	13290933	12614887	10638174	34
[R].lAGELLDAAEGk.[G]	V5VG47	30S ribosomal protein S7 OS=Acinetobacter baumannii OX=470 GN=rpsG PE=3 SV=1	0	2	3.97069	20200313_AS_ABAUM_REP1_2_F2.raw	25190552	6839504	31497386	9053440	12280267	34820708	10239046	34144900	8958124	10621891	62
[K].vVGGVTPGkGGTTHLDLPVFNTMk.[E]	A0A0Q1DNT0	Succinate--CoA ligase [ADP-forming] subunit alpha OS=Acinetobacter baumannii OX=470 GN=sucD PE=3 SV=1	1	4	4.69567	20200313_AS_ABAUM_REP1_2_F8.raw	6.27842e+06	2.7693e+06	6584438	2.66604e+06	3.36796e+06	17958012	9280058	24692306	6967038	10619689	32
[K].vGNSILIk.[Y]	V5VCM0	Enolase OS=Acinetobacter baumannii OX=470 GN=eno PE=3 SV=1	0	2	1.33117	20200313_AS_ABAUM_REP3_4_F7.raw	57158372	22677070	34329168	18564488	17832876	19195046	7272012	21873084	13052517	10602054	44
[R].lGFmSFFVk.[A]	A0A0D5YFF8	Dihydrolipoyllysine-residue succinyltransferase component of 2-oxoglutarate dehydrogenase complex OS=Acinetobacter baumannii OX=470 GN=sucB PE=3 SV=1	0	2	1.18834	20200313_AS_ABAUM_REP1_2_F8.raw	12549517	7.445e+06	12943168	8329736	10711223	12709874	9226648	16130287	8406297	10600668	48
[K].lGVEIYGVSTDTHFTHk.[A]	V5VEN5	Alkyl hydroperoxide reductase C OS=Acinetobacter baumannii OX=470 GN=ahpC_2 PE=3 SV=1	0	4	1.20854	20200313_AS_ABAUM_REP1_2_F5.raw	556139	7.20941e+06	855067	6.40328e+06	10612994	1.93973e+06	14674921	1.75813e+06	11536436	10596462	52
[R].LINAEGk.[S]	A0A0E1JRA6	Catalase OS=Acinetobacter baumannii OX=470 GN=katE PE=3 SV=1	0	2	0	20200313_AS_ABAUM_REP3_4_F1.raw	6394890	43761956	26881600	44664024	62722184	3083417	14240218	1.54498e+06	20126694	10570574	38
[K].lSGFGNFELR.[D]	V5VGE8	Integration host factor subunit alpha OS=Acinetobacter baumannii OX=470 GN=ihfA PE=3 SV=1	0	2	2.37516	20200313_AS_ABAUM_REP3_4_F7.raw	13660456	22283362	17486660	19877452	16333095	3.88899e+06	7.13624e+06	4.26639e+06	12959155	10561251	62
[K].gIQPVSPWGQk.[A]	V5V9H7	50S ribosomal protein L2 OS=Acinetobacter baumannii OX=470 GN=rplB PE=3 SV=1	0	2	0	20200313_AS_ABAUM_REP1_2_F7.raw	23032892	7.80455e+06	27926072	10744088	15070027	22745184	6652302	27919820	4.935e+06	10546407	45
[R].fFSQPFHVAEVFTGAPGk.[L]	V5VHQ6	ATP synthase subunit beta OS=Acinetobacter baumannii OX=470 GN=atpD PE=3 SV=1	0	3	0	20200313_AS_ABAUM_REP1_2_F8.raw	15950459	6892689	17522338	6503690	9508543	20902862	9257823	20155896	8442896	10532697	43
[R].vkGATGENLLk.[L]	V5V961	30S ribosomal protein S4 OS=Acinetobacter baumannii OX=470 GN=rpsD PE=3 SV=1	1	3	9.61726	20200313_AS_ABAUM_REP3_4_F5.raw	91365128	24359004	40757192	22633660	19406710	26013140	10994501	28602644	14218509	10520107	35
[K].vLIEQLk.[Q]	V5VC67	CBS domain-containing protein OS=Acinetobacter baumannii OX=470 GN=guaB_2 PE=4 SV=1	0	2	15.1231	20200313_AS_ABAUM_REP1_2_F6.raw	3.45927e+06	6516988	1.5583e+06	7902673	12067479	6.11281e+06	11920468	2.07591e+06	8602932	10508525	40
[K].dIGLVPYk.[I]	A0A0D5YNP4	Chaperone protein DnaK OS=Acinetobacter baumannii OX=470 GN=dnaK PE=2 SV=1	0	2	1.33324	20200313_AS_ABAUM_REP1_2_F4.raw	12477691	6165604	14930762	7095467	11636641	16080804	10405660	16819300	8454892	10502851	31
[R].eHILLSR.[Q]	A0A081H5Y7	Elongation factor Tu OS=Acinetobacter baumannii OX=470 GN=tufB_2 PE=3 SV=1	0	3	7.67369	20200313_AS_ABAUM_REP1_2_F4.raw	7.7431e+06	5875028	7.36458e+06	6.53512e+06	9314113	11792637	9913318	8.07655e+06	8443100	10492870	40
[R].aAGQLLEk.[V]	V5VBJ4	Aconitate hydratase B OS=Acinetobacter baumannii OX=470 GN=acnB PE=3 SV=1	0	2	25.8966	20200313_AS_ABAUM_REP1_2_F3.raw	11588059	10065095	15569374	9901734	15414731	12713177	10200727	11916124	8399188	10491888	47
[R].eLYLGAVVDR.[S]	V5VBY1	Succinate--CoA ligase [ADP-forming] subunit beta OS=Acinetobacter baumannii OX=470 GN=sucC PE=3 SV=1	0	2	25.6138	20200313_AS_ABAUM_REP1_2_F2.raw	9330239	6.98544e+06	11301120	8013537	11685887	13420239	10609265	16223881	9659060	10464650	45
[K].tIGDLIk.[A]	V5VDL1	30S ribosomal protein S1 OS=Acinetobacter baumannii OX=470 GN=rpsA PE=3 SV=1	0	2	0	20200313_AS_ABAUM_REP3_4_F4.raw	59555152	23834154	37121232	18045222	18641502	22432890	7.85276e+06	22728182	11665042	10459069	30
[K].iFEANkPMLkDPDEIFPGQVLR.[I]	V5VG70	LysM domain-containing protein OS=Acinetobacter baumannii OX=470 GN=lysM PE=4 SV=1	2	4	0.577976	20200313_AS_ABAUM_REP3_4_F5.raw	7073160	30074498	27501172	24242242	20542048	2884339	7673938	1200063	15097713	10448515	28
[R].lIITYPASTGR.[N]	A0A0D5YER4	Thioredoxin domain-containing protein OS=Acinetobacter baumannii OX=470 GN=ahpC_2 PE=4 SV=1	0	2	0	20200313_AS_ABAUM_REP1_2_F7.raw	1.53423e+06	11321197	1255649	12909202	13069655	2.52502e+06	15799348	1.06324e+06	12541266	10448296	37
[K].aGIEAFSR.[S]	V5VHN7	3-oxoacyl-[acyl-carrier-protein] reductase OS=Acinetobacter baumannii OX=470 GN=fabG_9 PE=1 SV=1	0	2	15.0639	20200313_AS_ABAUM_REP1_2_F3.raw	12352074	6459937	13075039	6.99416e+06	10433461	15777258	9574849	17371828	7.82116e+06	10441913	34
[R].lISIAIPR.[I]	V5VB41	50S ribosomal protein L5 OS=Acinetobacter baumannii OX=470 GN=rplE PE=3 SV=1	0	2	2.88374	20200313_AS_ABAUM_REP3_4_F8.raw	34761636	17057262	29453940	15746101	17358446	14978644	6.82677e+06	18665988	12915623	10422362	38
[K].qLIDVIk.[Q]	V5V9M9	Response regulatory domain-containing protein OS=Acinetobacter baumannii OX=470 GN=pleD_1 PE=4 SV=1	0	2	1.98218	20200313_AS_ABAUM_REP1_2_F4.raw	20031954	5.91739e+06	9823674	6643828	13985948	25242714	8484314	9180409	6380233	10415733	36
[K].aLDATIASITEALk.[K]	V5VDU0	DNA-binding protein HU OS=Acinetobacter baumannii OX=470 GN=hupB PE=3 SV=1	0	3	2.96823	20200313_AS_ABAUM_REP3_4_F5.raw	22552452	21567538	29003476	17673750	19793498	7.79652e+06	6.54567e+06	6.19016e+06	12591178	10406044	40
[R].vAEPLITLAk.[N]	V5V9Q2	50S ribosomal protein L17 OS=Acinetobacter baumannii OX=470 GN=rplQ PE=3 SV=1	0	2	0	20200313_AS_ABAUM_REP3_4_F5.raw	72465672	23169694	38299432	17944756	18652052	24417092	8407934	25744108	12041759	10397704	50
[K].mkEGAIFLNAAR.[G]	V5V9G0	ACT domain-containing protein OS=Acinetobacter baumannii OX=470 GN=serA PE=3 SV=1	1	3	5.34474	20200313_AS_ABAUM_REP1_2_F7.raw	7.14007e+06	6802272	9203185	7032581	8945294	12917489	10968539	9806127	9367346	10379397	29
[R].NIPALLLFk.[N]	V5VGM8	Thioredoxin OS=Acinetobacter baumannii OX=470 GN=trxA PE=3 SV=1	0	2	0	20200313_AS_ABAUM_REP3_4_F7.raw	30000060	23210436	36077872	24750842	29880848	8411124	6.28179e+06	9240807	13062657	10368755	54
[R].aTIEDFk.[A]	A0A0D5YMY7	Fatty acid oxidation complex subunit alpha OS=Acinetobacter baumannii OX=470 GN=fadB PE=3 SV=1	0	2	8.89365	20200313_AS_ABAUM_REP3_4_F2.raw	18375088	29010356	27259832	23402366	28432090	5675948	9073982	4933515	14369718	10368535	31
[R].tIYAIGk.[N]	V5VCI7	Nitroreductase domain-containing protein OS=Acinetobacter baumannii OX=470 GN=A7934_02455 PE=4 SV=1	0	2	0	20200313_AS_ABAUM_REP1_2_F6.raw	3.76198e+06	9142737	2.58621e+06	8864431	9020555	6.63121e+06	14188971	3.04928e+06	11393594	10350125	36
[K].lFGVEVVk.[V]	V5VB30	50S ribosomal protein L23 OS=Acinetobacter baumannii OX=470 GN=rplW PE=3 SV=1	0	2	0	20200313_AS_ABAUM_REP1_2_F6.raw	24355452	6.10583e+06	28567170	8.07286e+06	11503432	22582354	10155049	30820894	7.17647e+06	10336990	49
[K].nVmEIPR.[I]	V5VB41	50S ribosomal protein L5 OS=Acinetobacter baumannii OX=470 GN=rplE PE=3 SV=1	0	2	11.7257	20200313_AS_ABAUM_REP1_2_F2.raw	27802490	7242920	20411492	8.1272e+06	11584553	23843778	9019754	26093346	7081863	10311039	27
[R].sAmALGADR.[G]	A0A0E4HMY3	ETF domain-containing protein OS=Acinetobacter baumannii OX=470 GN=etfB PE=4 SV=1	0	2	21.4187	20200313_AS_ABAUM_REP3_4_F2.raw	22921862	17360410	25254470	16491693	13935075	6.15788e+06	6.30652e+06	7.33259e+06	9019304	10288678	45
[R].lVEAVSk.[L]	A0A0D5YDF1	Aldedh domain-containing protein OS=Acinetobacter baumannii OX=470 GN=gabD1 PE=3 SV=1	0	2	18.1885	20200313_AS_ABAUM_REP1_2_F3.raw	6.72243e+06	6.558e+06	5.26924e+06	7.43548e+06	10321542	9480437	10140378	5982282	7.87029e+06	10280472	36
[R].kSGGVRPGFEGGQTAIYR.[R]	V5V957	50S ribosomal protein L15 OS=Acinetobacter baumannii OX=470 GN=rplO PE=3 SV=1	2	4	0	20200313_AS_ABAUM_REP1_2_F7.raw	1.01447e+06	5826866	1.03878e+06	5208564	7.86559e+06	779700	11077111	836688	9266353	10275626	46
[R].eTLEEPFQR.[A]	V5VA37	Acetyl-coenzyme A carboxylase carboxyl transferase subunit beta OS=Acinetobacter baumannii OX=470 GN=accD PE=3 SV=1	0	2	0	20200313_AS_ABAUM_REP1_2_F1.raw	8764732	5841609	12349338	6472851	9851246	11840495	8.21424e+06	10751351	6168118	10245830	50
[M].akLFETVNFDSLQLVNR.[I]	A0A0D5YDN4	Oxidored_FMN domain-containing protein OS=Acinetobacter baumannii OX=470 GN=namA PE=4 SV=1	1	3	0.51201	20200313_AS_ABAUM_REP1_2_F7.raw	668496	5.78722e+06	941748	6242338	8713905	1.80374e+06	11809493	852864	10835648	10243808	54
[K].nAQALASR.[L]	A0A0D5YKI0	DUF4142 domain-containing protein OS=Acinetobacter baumannii OX=470 GN=ABUW_2679 PE=4 SV=1	0	2	0	20200313_AS_ABAUM_REP3_4_F3.raw	3649519	40583952	13904695	32243724	33465274	1.78244e+06	8480122	1.00664e+06	18194658	10243053	35
[K].IAGLDVk.[R]	A0A0D5YNP4	Chaperone protein DnaK OS=Acinetobacter baumannii OX=470 GN=dnaK PE=2 SV=1	0	2	11.0968	20200313_AS_ABAUM_REP1_2_F2.raw	10932867	7.67476e+06	18869108	11085862	22953622	12187790	10773792	17730246	8.01274e+06	10229527	57
[R].eGEISIAk.[R]	V5V9Y3	RNA polymerase sigma factor RpoD OS=Acinetobacter baumannii OX=470 GN=rpoD PE=3 SV=1	0	2	7.46622	20200313_AS_ABAUM_REP3_4_F2.raw	38797148	29486834	37761604	23525160	26442230	12277481	8.29968e+06	12431153	12898380	10214188	29
[R].sNITMLk.[W]	V5VBJ4	Aconitate hydratase B OS=Acinetobacter baumannii OX=470 GN=acnB PE=3 SV=1	0	2	7.47645	20200313_AS_ABAUM_REP3_4_F6.raw	41387692	29447710	36015520	21617862	22959858	14122339	8527997	14630842	13541088	10212272	34
[R].gSTPHFDFVAGEcAk.[G]	V5V8Q6	6,7-dimethyl-8-ribityllumazine synthase OS=Acinetobacter baumannii OX=470 GN=ribH PE=3 SV=1	0	3	5.39726	20200313_AS_ABAUM_REP1_2_F3.raw	7.73335e+06	6.69829e+06	9646850	7.39629e+06	11216388	12023555	10551274	13165514	9076790	10196514	47
[R].gIGSGVGk.[T]	V5V957	50S ribosomal protein L15 OS=Acinetobacter baumannii OX=470 GN=rplO PE=3 SV=1	0	2	28.6171	20200313_AS_ABAUM_REP1_2_F4.raw	19131604	7.30126e+06	24904068	7.45417e+06	11067434	25569694	9254891	35514680	6.84039e+06	10182256	48
[R].eISMNIk.[R]	V5VB52	30S ribosomal protein S13 OS=Acinetobacter baumannii OX=470 GN=rpsM PE=3 SV=1	0	2	29.6998	20200313_AS_ABAUM_REP3_4_F5.raw	59414380	26868490	42997172	24712596	25842204	18642050	8776141	22349420	14137692	10179119	31
[K].kIGSSSIk.[T]	A0A0D5YGT3	Two-component system response regulator protein OS=Acinetobacter baumannii OX=470 GN=ABUW_1353 PE=4 SV=1	1	2	20.2919	20200313_AS_ABAUM_REP3_4_F7.raw	9868786	25373538	25260698	21866966	24438804	2.977e+06	8010989	1.73605e+06	13377493	10171657	36
[K].aIEETHVLPk.[G]	A0A0D5YJ38	Bifunctional protein PaaZ OS=Acinetobacter baumannii OX=470 GN=paaN PE=4 SV=1	0	3	15.7181	20200313_AS_ABAUM_REP1_2_F3.raw	3.26227e+06	8.28659e+06	4435079	8755002	14576168	5345470	11674313	6942884	8884129	10150389	33
[K].tGEELQIk.[A]	V5VDU0	DNA-binding protein HU OS=Acinetobacter baumannii OX=470 GN=hupB PE=3 SV=1	0	2	0	20200313_AS_ABAUM_REP1_2_F3.raw	9113803	7460975	7207730	7154166	8663022	12910089	10863253	8632676	8754162	10148276	37
[K].aVSYEDLLkEQQAR.[R]	V5VGL2	Trigger factor OS=Acinetobacter baumannii OX=470 GN=tig PE=3 SV=1	1	3	13.073	20200313_AS_ABAUM_REP1_2_F2.raw	13164702	7.36376e+06	20935078	7.32505e+06	12170897	17668836	9839853	20453178	8.3264e+06	10141538	35
[R].gIGSGVGk.[T]	V5V957	50S ribosomal protein L15 OS=Acinetobacter baumannii OX=470 GN=rplO PE=3 SV=1	0	2	0	20200313_AS_ABAUM_REP3_4_F6.raw	63334572	21494464	41069368	19444402	22302176	23041170	8929374	26472654	11862432	10138137	47
[K].vAEVPAAVk.[Q]	V5VH15	Ketol-acid reductoisomerase (NADP(+)) OS=Acinetobacter baumannii OX=470 GN=ilvC PE=3 SV=1	0	2	15.5587	20200313_AS_ABAUM_REP1_2_F4.raw	8506078	6.63258e+06	8.36305e+06	6.86751e+06	10230266	11541085	9869143	9876242	7.98265e+06	10127224	53
[K].IDEAFGSYEk.[F]	V5VAU8	Superoxide dismutase OS=Acinetobacter baumannii OX=470 GN=sodB PE=3 SV=1	0	2	0	20200313_AS_ABAUM_REP1_2_F1.raw	5.48686e+06	7.3727e+06	3886533	9028905	18695930	4.63163e+06	10839634	7807386	8973952	10126417	53
[R].fkPLTVDPIPPAPR.[T]	V5VBX8	Succinate dehydrogenase flavoprotein subunit OS=Acinetobacter baumannii OX=470 GN=sdhA_2 PE=3 SV=1	1	3	1.70682	20200313_AS_ABAUM_REP3_4_F8.raw	30291032	21500180	29945636	18080332	18645838	13522945	7719509	12721638	11240218	10122435	30
[R].iNLIIGR.[G]	V5VBJ4	Aconitate hydratase B OS=Acinetobacter baumannii OX=470 GN=acnB PE=3 SV=1	0	2	0	20200313_AS_ABAUM_REP3_4_F8.raw	37175844	23554748	32285310	20336104	20867690	14209490	7.59655e+06	15015056	13649717	10110976	34
[R].NVAEGIIAk.[F]	V5VFS5	Elongation factor G OS=Acinetobacter baumannii OX=470 GN=fusA PE=3 SV=1	0	2	24.2452	20200313_AS_ABAUM_REP1_2_F2.raw	13534627	6.37636e+06	21866438	7.7422e+06	15986737	19646290	10118015	35978744	8.08966e+06	10110516	59
[R].aGDkVQSGNDAPIRPGNcLPLR.[N]	V5V9H7	50S ribosomal protein L2 OS=Acinetobacter baumannii OX=470 GN=rplB PE=3 SV=1	2	4	3.05307	20200313_AS_ABAUM_REP1_2_F5.raw	14544431	4384220	14417971	5.03553e+06	8988838	24405986	6421125	26695712	5808241	10104708	31
[R].gAMQcILAELVR.[Q]	V5V9M5	50S ribosomal protein L4 OS=Acinetobacter baumannii OX=470 GN=rplD PE=3 SV=1	0	2	0.231293	20200313_AS_ABAUM_REP3_4_F7.raw	80167016	28437704	43908172	27965166	24753048	24181200	9314727	33222078	16197884	10100005	75
[K].lADEVEATLk.[A]	V5VDL1	30S ribosomal protein S1 OS=Acinetobacter baumannii OX=470 GN=rpsA PE=3 SV=1	0	2	2.73191	20200313_AS_ABAUM_REP1_2_F1.raw	17526296	6307153	22819168	7262767	10495811	21728150	9738611	26110056	7.76403e+06	10097492	56
[R].ILFYTGVSHk.[I]	V5VFS5	Elongation factor G OS=Acinetobacter baumannii OX=470 GN=fusA PE=3 SV=1	0	3	14.2738	20200313_AS_ABAUM_REP1_2_F5.raw	11979581	4.75393e+06	15385280	8545326	13886111	15586985	10951325	25050682	7489486	10094854	36
[R].LINAEGk.[S]	A0A0E1JRA6	Catalase OS=Acinetobacter baumannii OX=470 GN=katE PE=3 SV=1	0	2	4.90092	20200313_AS_ABAUM_REP1_2_F1.raw	1438768	5.44897e+06	1.10309e+06	11857204	19888572	3.09113e+06	15114634	1.57897e+06	9782391	10079452	30
[R].gFASmDPER.[V]	A0A0D5YIK7	KGG domain-containing protein OS=Acinetobacter baumannii OX=470 GN=ABUW_2433 PE=4 SV=1	0	2	4.39083	20200313_AS_ABAUM_REP1_2_F2.raw	2411518	12876954	1.13829e+06	11945365	14696341	3.07129e+06	15913912	669210	14777723	10061986	39
[R].kGGPGITk.[S]	A0A0Q3NDS4	Urease accessory protein UreG OS=Acinetobacter baumannii OX=470 GN=ureG PE=3 SV=1	1	3	15.5804	20200313_AS_ABAUM_REP1_2_F7.raw	4.32858e+06	9257278	2930679	8428005	9514459	7.446e+06	12124778	2796540	8727636	10060684	28
[K].tVVENIR.[S]	V5VAH2	60 kDa chaperonin OS=Acinetobacter baumannii OX=470 GN=cpn60 PE=3 SV=1	0	2	18.0238	20200313_AS_ABAUM_REP1_2_F2.raw	13039230	6504252	15147241	7.27674e+06	9858816	16141781	9968049	16033789	7611488	10045157	29
[R].lGTNSLLDLVVFGk.[A]	V5VBX8	Succinate dehydrogenase flavoprotein subunit OS=Acinetobacter baumannii OX=470 GN=sdhA_2 PE=3 SV=1	0	3	3.7483	20200313_AS_ABAUM_REP1_2_F8.raw	12876431	6.61273e+06	13751616	7.95147e+06	9913872	16407129	9720446	19537096	9315027	10041019	48
[K].aAFLAAIAk.[G]	V5VBJ4	Aconitate hydratase B OS=Acinetobacter baumannii OX=470 GN=acnB PE=3 SV=1	0	2	0.423488	20200313_AS_ABAUM_REP1_2_F8.raw	13535929	10727767	16466247	12446545	17516780	10746131	8633196	10113747	7.99032e+06	10033270	58
[R].aIDkAFLmPIEDVFSISGR.[G]	A0A081H5Y7	Elongation factor Tu OS=Acinetobacter baumannii OX=470 GN=tufB_2 PE=3 SV=1	1	3	0.395457	20200313_AS_ABAUM_REP1_2_F6.raw	10473535	3.1168e+06	8416304	4.48493e+06	7.35872e+06	18665966	8417348	17852078	7.27163e+06	10031875	39
[K].nGEQIAESELkTPVLLDEVR.[A]	V5VBJ4	Aconitate hydratase B OS=Acinetobacter baumannii OX=470 GN=acnB PE=3 SV=1	1	3	0	20200313_AS_ABAUM_REP1_2_F1.raw	8560350	5.35307e+06	10442603	5.8543e+06	9312368	12828190	9081615	15728771	7.70164e+06	10030286	44
[K].TLVTTEGTSAk.[L]	A0A0D5YEF7	Biofilm-associated protein OS=Acinetobacter baumannii OX=470 GN=ABUW_0885 PE=4 SV=1	0	2	15.0228	20200313_AS_ABAUM_REP3_4_F1.raw	4.698e+06	24716738	17092224	22082096	23859416	1.68514e+06	7257429	1.38704e+06	13324591	10028006	78
[R].kLVSLGGDPVYR.[E]	V5VCS2	Ribose-5-phosphate isomerase A OS=Acinetobacter baumannii OX=470 GN=rpiA PE=3 SV=1	1	3	5.57906	20200313_AS_ABAUM_REP1_2_F6.raw	11266467	5.92964e+06	13840611	7.00683e+06	10339977	16009104	10468995	13723609	8533217	10013174	32
[K].gAVDLGDLQDAEEk.[K]	A0A0D5YM38	Chaperone protein HtpG OS=Acinetobacter baumannii OX=470 GN=htpG PE=3 SV=1	0	3	1.57726	20200313_AS_ABAUM_REP1_2_F1.raw	11409035	8381804	14660475	9064848	13917410	11967171	9668254	9213039	8352295	10007362	52
[K].iNILVNNAGVQYQQk.[E]	V5VEG3	General stress protein 39 OS=Acinetobacter baumannii OX=470 GN=ydaD PE=4 SV=1	0	3	0.429681	20200313_AS_ABAUM_REP3_4_F7.raw	8881012	52788604	15550397	43868872	36072944	5480116	11525881	2.68384e+06	21024062	9999711	48
[M].aLTNADRAEIIAk.[F]	V5VHH3	30S ribosomal protein S15 OS=Acinetobacter baumannii OX=470 GN=rpsO PE=3 SV=1	1	3	4.47333	20200313_AS_ABAUM_REP1_2_F4.raw	14519655	3.35611e+06	17733566	3908269	7644239	28891238	8556382	35777292	6937050	9982954	26
[R].tLIVQPFER.[T]	V5VCD9	Ribosome-recycling factor OS=Acinetobacter baumannii OX=470 GN=frr PE=3 SV=1	0	2	22.4736	20200313_AS_ABAUM_REP1_2_F5.raw	13290016	5.55407e+06	14831465	6.98424e+06	9375753	18397836	9030097	19156754	7.39491e+06	9968052	32
[K].eGLPIIR.[Y]	A0A0D7RZZ4	Phenylacetate-coenzyme A ligase OS=Acinetobacter baumannii OX=470 GN=paaF PE=3 SV=1	0	2	3.452	20200313_AS_ABAUM_REP1_2_F3.raw	868160	6938413	682523	7.59744e+06	11568706	1.39319e+06	8727754	865175	7.94763e+06	9951432	26
[R].gNYSmGLk.[E]	V5VB41	50S ribosomal protein L5 OS=Acinetobacter baumannii OX=470 GN=rplE PE=3 SV=1	0	2	0	20200313_AS_ABAUM_REP1_2_F4.raw	26623470	8229875	22038876	8.2963e+06	13131919	20848554	8738889	23521322	6868326	9948606	31
[R].mPLVQQk.[V]	A0A0D5YNP4	Chaperone protein DnaK OS=Acinetobacter baumannii OX=470 GN=dnaK PE=2 SV=1	0	2	0	20200313_AS_ABAUM_REP1_2_F5.raw	19658976	6760829	16836576	7180635	12169464	18018342	9647261	20518400	8394807	9947142	36
[K].tGEELQIk.[A]	V5VDU0	DNA-binding protein HU OS=Acinetobacter baumannii OX=470 GN=hupB PE=3 SV=1	0	2	17.7306	20200313_AS_ABAUM_REP3_4_F2.raw	30489136	23910802	29520230	18697540	16575790	9245737	8450170	6760448	13068968	9942512	34
[R].vAcETLVk.[T]	V5XXN2	S-adenosylmethionine synthase OS=Acinetobacter baumannii OX=470 GN=metK PE=3 SV=1	0	2	24.4024	20200313_AS_ABAUM_REP3_4_F3.raw	52186632	24907516	35399400	19703924	22371256	17866326	8.23957e+06	19739870	13633456	9922341	32
[K].tLVEGTk.[Q]	V5VGK1	Chaperone protein ClpB OS=Acinetobacter baumannii OX=470 GN=clpB PE=3 SV=1	0	2	25.6077	20200313_AS_ABAUM_REP1_2_F3.raw	6.79118e+06	7.65896e+06	5.47968e+06	8262397	10355377	9986332	12316691	5945313	9574777	9920193	33
[R].gIPVFAWk.[G]	A0A077GNR7	Adenosylhomocysteinase OS=Acinetobacter baumannii OX=470 GN=ahcY PE=3 SV=1	0	2	13.4482	20200313_AS_ABAUM_REP1_2_F8.raw	9748264	6946951	14253993	7.26419e+06	11526125	13117797	8969768	18307066	8283850	9918324	34
[R].hIYAQVISADGGk.[V]	V5V9P3	50S ribosomal protein L18 OS=Acinetobacter baumannii OX=470 GN=rplR PE=3 SV=1	0	3	4.19705	20200313_AS_ABAUM_REP1_2_F4.raw	14423560	5.40364e+06	16360341	5605552	8128966	19678256	9471941	14716375	7.19251e+06	9910666	38
[K].aDADAEYTk.[V]	V5VBJ4	Aconitate hydratase B OS=Acinetobacter baumannii OX=470 GN=acnB PE=3 SV=1	0	2	0	20200313_AS_ABAUM_REP3_4_F1.raw	28010586	30738598	41275056	26821334	29446124	9404549	9615060	11215449	13760176	9902728	40
[R].vVDALGNPIDGkGPIDAk.[L]	V5VJ37	ATP synthase subunit alpha OS=Acinetobacter baumannii OX=470 GN=atpA PE=3 SV=1	1	3	0	20200313_AS_ABAUM_REP1_2_F3.raw	12719526	5.01091e+06	16100897	5505065	8529452	18289186	9186038	23294916	7.45432e+06	9895519	40
[K].yLNEVALDR.[Q]	V5VAW7	Elongation factor Ts OS=Acinetobacter baumannii OX=470 GN=tsf PE=3 SV=1	0	2	1.90648	20200313_AS_ABAUM_REP3_4_F2.raw	63531492	19097678	32344322	14851497	16753880	19733464	6399557	24186632	9172735	9872711	42
[R].aFTVQGVALTk.[G]	V5V957	50S ribosomal protein L15 OS=Acinetobacter baumannii OX=470 GN=rplO PE=3 SV=1	0	2	0.814842	20200313_AS_ABAUM_REP3_4_F7.raw	69620896	19534366	33989816	19462668	19163692	21375158	8563357	25137734	12448972	9864754	76
[K].aTANGFk.[R]	V5VGN6	50S ribosomal protein L35 OS=Acinetobacter baumannii OX=470 GN=rpmI PE=3 SV=1	0	2	2.00168	20200313_AS_ABAUM_REP3_4_F5.raw	58522196	19492538	42516452	18985008	19949016	17371712	10166722	19826882	14710539	9858592	30
[R].qILQAWk.[A]	V5VHC0	RNA polymerase-binding transcription factor DksA OS=Acinetobacter baumannii OX=470 GN=dksA PE=3 SV=1	0	2	1.14582	20200313_AS_ABAUM_REP1_2_F7.raw	12268096	6279691	12159189	7.3817e+06	10065878	15639380	9704281	13159050	7612666	9857460	28
[K].aTVQLLGSGVILR.[E]	V5V8S6	Pyruvate dehydrogenase E1 component OS=Acinetobacter baumannii OX=470 GN=aceE PE=4 SV=1	0	2	21.8138	20200313_AS_ABAUM_REP3_4_F8.raw	25752104	23487966	24488236	19226856	18657356	8717276	6.96023e+06	10333355	12812518	9829994	72
[M].aLLIEDk.[K]	V5VIV0	50S ribosomal protein L10 OS=Acinetobacter baumannii OX=470 GN=rplJ PE=3 SV=1	0	2	0	20200313_AS_ABAUM_REP1_2_F4.raw	14635118	6.89047e+06	20904076	7.60647e+06	12040227	17782742	9097555	24243512	6.9518e+06	9827663	36
[K].fDAEVYVLSk.[E]	A0A081H5Y7	Elongation factor Tu OS=Acinetobacter baumannii OX=470 GN=tufB_2 PE=3 SV=1	0	2	4.90023	20200313_AS_ABAUM_REP1_2_F4.raw	12088012	8.25102e+06	18152596	9418336	13402335	14739562	10101642	10606051	7527518	9806872	60
[M].aLTNEEILNAVAEk.[T]	V5VHN5	50S ribosomal protein L7/L12 OS=Acinetobacter baumannii OX=470 GN=rplL PE=3 SV=1	0	2	0	20200313_AS_ABAUM_REP3_4_F3.raw	64044824	22407324	46048884	21176814	23701334	19479724	8784452	23802034	12096735	9799985	61
[K].gGTTHLDLPVFNTmk.[E]	A0A0Q1DNT0	Succinate--CoA ligase [ADP-forming] subunit alpha OS=Acinetobacter baumannii OX=470 GN=sucD PE=3 SV=1	0	3	0.512054	20200313_AS_ABAUM_REP1_2_F5.raw	11229522	5.82315e+06	12635613	8304607	11989800	11930283	8728907	10648061	6809011	9799622	36
[K].kLADEGEVDAR.[L]	V5V8S6	Pyruvate dehydrogenase E1 component OS=Acinetobacter baumannii OX=470 GN=aceE PE=4 SV=1	1	3	5.31345	20200313_AS_ABAUM_REP3_4_F1.raw	41217596	26476340	32435598	23965282	24686650	14784787	9738202	18752508	12961773	9796235	33
[K].iIPEELVPVTPIGR.[F]	A0A0E1JRA6	Catalase OS=Acinetobacter baumannii OX=470 GN=katE PE=3 SV=1	0	2	0	20200313_AS_ABAUM_REP1_2_F4.raw	1.28954e+06	6882930	594355	10066069	11893038	2165609	14372591	739347	10217666	9794151	42
[K].gkLTGNSVR.[V]	A0A059ZNN8	Glyceraldehyde-3-phosphate dehydrogenase OS=Acinetobacter baumannii OX=470 GN=gap PE=3 SV=1	1	3	3.65118	20200313_AS_ABAUM_REP1_2_F7.raw	12440496	6706267	12566306	6.43141e+06	8497607	18657578	9807067	18126598	8033015	9784107	27
[K].aDADAEYTk.[V]	V5VBJ4	Aconitate hydratase B OS=Acinetobacter baumannii OX=470 GN=acnB PE=3 SV=1	0	2	0	20200313_AS_ABAUM_REP3_4_F1.raw	22197280	22169990	35750524	24860420	27696826	11352819	9960138	11366924	14326415	9766952	30
[K].qQNASLNQSVkPTTTkLEQLGkELEGLQR.[Q]	V5VCL3	OmpH family outer membrane protein OS=Acinetobacter baumannii OX=470 GN=skp PE=4 SV=1	3	5	25.3798	20200313_AS_ABAUM_REP1_2_F6.raw	1.05322e+06	3.39625e+06	636772	3.13235e+06	4370439	3.36471e+06	12533183	4.54874e+06	11171819	9741943	26
[R].gSTLLEDFILR.[E]	A0A0E1JRA6	Catalase OS=Acinetobacter baumannii OX=470 GN=katE PE=3 SV=1	0	2	17.6394	20200313_AS_ABAUM_REP3_4_F4.raw	5.10365e+06	33298652	16068646	28203174	26584496	1.2672e+06	8496378	1270345	14700640	9739437	53
[K].aNVGFVR.[A]	A0A059ZEY9	Phosphoglucosamine mutase OS=Acinetobacter baumannii OX=470 GN=glmM PE=3 SV=1	0	2	2.55302	20200313_AS_ABAUM_REP1_2_F5.raw	6.73053e+06	6929757	7438116	7421898	9217576	9548729	8.37967e+06	9088472	7.68288e+06	9726654	36
[K].gVSEISNEVk.[Q]	A0A0D5YG91	Phosphoribosylformylglycinamidine synthase OS=Acinetobacter baumannii OX=470 GN=purL PE=3 SV=1	0	2	3.09267	20200313_AS_ABAUM_REP1_2_F2.raw	6.39052e+06	6.24311e+06	10658724	6.72796e+06	11043843	11817957	7972364	18200410	7344153	9723561	50
[K].iSGWEGADVAk.[A]	V5VHL7	Inorganic pyrophosphatase OS=Acinetobacter baumannii OX=470 GN=ppa PE=3 SV=1	0	2	28.3112	20200313_AS_ABAUM_REP1_2_F3.raw	13780942	6.95327e+06	16998290	7.91282e+06	11120699	14220510	8872383	15292478	6862466	9722404	65
[R].lVISIAk.[K]	V5V9Y3	RNA polymerase sigma factor RpoD OS=Acinetobacter baumannii OX=470 GN=rpoD PE=3 SV=1	0	2	4.05716	20200313_AS_ABAUM_REP1_2_F8.raw	8806310	5.83241e+06	12413056	9368039	11717580	7667032	6.3645e+06	8180150	5949686	9720293	35
[K].mAGHLGDER.[V]	V5V9M8	50S ribosomal protein L3 OS=Acinetobacter baumannii OX=470 GN=rplC PE=3 SV=1	0	2	6.53904	20200313_AS_ABAUM_REP1_2_F1.raw	32513734	8938784	25600758	10746403	13266013	26265470	11982245	25896348	10171553	9718000	45
[K].gGTTHLDLPVFNTmk.[E]	A0A0Q1DNT0	Succinate--CoA ligase [ADP-forming] subunit alpha OS=Acinetobacter baumannii OX=470 GN=sucD PE=3 SV=1	0	3	0	20200313_AS_ABAUM_REP3_4_F5.raw	34842576	20799116	40765840	21542416	21985236	10005370	7575212	12773332	8208435	9713068	35
[R].kGITVEYAQR.[E]	A0A059ZKD0	Malate dehydrogenase OS=Acinetobacter baumannii OX=470 GN=maeB PE=4 SV=1	1	3	9.02742	20200313_AS_ABAUM_REP3_4_F4.raw	26866090	23037882	30525344	19672856	20861718	8777211	8629926	9439536	12733812	9710894	26
[R].kSTPFAAQVAAEVAGk.[A]	V5V9J7	30S ribosomal protein S11 OS=Acinetobacter baumannii OX=470 GN=rpsK PE=3 SV=1	1	3	0	20200313_AS_ABAUM_REP3_4_F7.raw	60286072	23419098	39210964	20912616	20609854	21819490	9631991	20372712	11430598	9690910	48
[K].sTLTITLk.[Y]	V5V952	30S ribosomal protein S8 OS=Acinetobacter baumannii OX=470 GN=rpsH PE=3 SV=1	0	2	6.8549	20200313_AS_ABAUM_REP3_4_F7.raw	56545672	21249192	34456244	18876702	18735448	19219640	8.16847e+06	19523288	11576379	9678413	34
[K].vEAPAER.[K]	A0A0E4HMY3	ETF domain-containing protein OS=Acinetobacter baumannii OX=470 GN=etfB PE=4 SV=1	0	2	24.1908	20200313_AS_ABAUM_REP1_2_F1.raw	8.20019e+06	7608058	10773873	8480184	11166635	10930452	10800311	9718418	7726317	9674184	26
[R].enGEILcVDAk.[V]	V5VBY1	Succinate--CoA ligase [ADP-forming] subunit beta OS=Acinetobacter baumannii OX=470 GN=sucC PE=3 SV=1	0	2	19.9726	20200313_AS_ABAUM_REP1_2_F1.raw	9363619	8189715	14105563	8599588	13130344	10031424	10063136	12545087	8016054	9652457	53
[K].iNLPIEGAk.[V]	A0A0D5YEI5	Glutamate dehydrogenase OS=Acinetobacter baumannii OX=470 GN=gdh PE=3 SV=1	0	2	0	20200313_AS_ABAUM_REP3_4_F4.raw	49458452	24572670	38198204	20484212	20330534	17697110	7970886	16118383	12619720	9643938	41
[K].gGTTHLDLPVFNTMk.[E]	A0A0Q1DNT0	Succinate--CoA ligase [ADP-forming] subunit alpha OS=Acinetobacter baumannii OX=470 GN=sucD PE=3 SV=1	0	3	0	20200313_AS_ABAUM_REP1_2_F6.raw	7.22218e+06	6459269	12783152	7.05432e+06	11552752	11363616	9164206	12069815	6.67197e+06	9641813	43
[R].qWFTELk.[I]	V5VAG5	50S ribosomal protein L21 OS=Acinetobacter baumannii OX=470 GN=rplU PE=3 SV=1	0	2	12.6266	20200313_AS_ABAUM_REP1_2_F5.raw	14138461	5.8393e+06	17011050	5831073	9108192	19606432	8620789	23181256	7.45467e+06	9637313	29
[K].iPTLAAWSYk.[Y]	V5V9Y8	Citrate synthase OS=Acinetobacter baumannii OX=470 GN=gltA PE=3 SV=1	0	2	2.116	20200313_AS_ABAUM_REP1_2_F8.raw	9588116	7186485	9651686	9726648	12404874	8711637	8755952	6842397	7299218	9622621	50
[K].lTEEAMk.[A]	V5VAT1	Uncharacterized protein OS=Acinetobacter baumannii OX=470 GN=A7934_08110 PE=4 SV=1	0	2	13.2718	20200313_AS_ABAUM_REP1_2_F2.raw	3.24583e+06	6079613	3.18888e+06	7614867	8524480	2857070	9346046	6.31651e+06	7122324	9619131	33
[K].TAVLNLPFGGAk.[G]	A0A0D5YEI5	Glutamate dehydrogenase OS=Acinetobacter baumannii OX=470 GN=gdh PE=3 SV=1	0	2	11.9041	20200313_AS_ABAUM_REP1_2_F6.raw	12279698	5580600	12936236	7140918	11253624	14234836	9335421	18878368	7196877	9616234	40
[K].lIAQAmEk.[V]	V5VAH2	60 kDa chaperonin OS=Acinetobacter baumannii OX=470 GN=cpn60 PE=3 SV=1	0	2	3.39296	20200313_AS_ABAUM_REP1_2_F3.raw	19372856	6.8432e+06	13853260	7544130	10985890	15288336	8393366	13948987	6.28553e+06	9597550	36
[K].gAIPGATGGDVIVRPTIkA.[-]	V5V9M8	50S ribosomal protein L3 OS=Acinetobacter baumannii OX=470 GN=rplC PE=3 SV=1	2	3	0.424415	20200313_AS_ABAUM_REP1_2_F7.raw	14085269	2.95166e+06	17291116	4027361	6802728	22779406	7411357	31579036	6.99745e+06	9586947	39
[R].NIPALLLFk.[N]	V5VGM8	Thioredoxin OS=Acinetobacter baumannii OX=470 GN=trxA PE=3 SV=1	0	2	0.5157	20200313_AS_ABAUM_REP1_2_F8.raw	6.97252e+06	5.85736e+06	7.48665e+06	6.74333e+06	12007305	9614912	8489307	12702624	7.85799e+06	9570312	51
[R].yNDAIIR.[N]	V5VDC6	30S ribosomal protein S6 OS=Acinetobacter baumannii OX=470 GN=rpsF PE=3 SV=1	0	2	3.17403	20200313_AS_ABAUM_REP1_2_F2.raw	15085899	5920421	20428538	6.36621e+06	8859519	20153482	7423210	21767994	6.8119e+06	9535728	31
[R].lYDDILk.[S]	V5V9Z3	Transket_pyr domain-containing protein OS=Acinetobacter baumannii OX=470 GN=sucA PE=4 SV=1	0	2	2.71547	20200313_AS_ABAUM_REP1_2_F2.raw	10075466	4.77129e+06	12839115	6441860	9035589	14049099	10702670	16704535	6.71186e+06	9529618	30
[R].ikQLPPTITAk.[Y]	A0A0D5YMU6	OmpW family protein OS=Acinetobacter baumannii OX=470 GN=ompW PE=4 SV=1	1	3	6.15004	20200313_AS_ABAUM_REP1_2_F8.raw	8696471	8433992	3.8156e+06	6.13573e+06	8392714	15306207	14752134	4013213	9749836	9503113	34
[K].hADVIAScGTk.[V]	V5VBM8	DUF2171 domain-containing protein OS=Acinetobacter baumannii OX=470 GN=A7934_17730 PE=4 SV=1	0	3	5.11622	20200313_AS_ABAUM_REP1_2_F3.raw	667971	8.01574e+06	329353	7959374	9259180	2.1517e+06	13169534	922776	11264704	9500667	48
[R].fVnGNTSLAk.[T]	A0A0D5YK79	Carbonate dehydratase OS=Acinetobacter baumannii OX=470 GN=cynT PE=4 SV=1	0	2	10.8849	20200313_AS_ABAUM_REP1_2_F4.raw	9705934	6.36789e+06	10949141	6.85056e+06	8975188	13804672	10174268	11325127	8211919	9493657	64
[R].vkQAVAEQLGLk.[A]	V5VGC7	Acyl carrier protein OS=Acinetobacter baumannii OX=470 GN=acpP PE=3 SV=1	1	3	7.00774	20200313_AS_ABAUM_REP1_2_F7.raw	23195502	11151578	19164854	9336341	14288543	16352228	9538730	11284190	9885970	9489231	39
[R].gPIGAAR.[V]	V5VH92	Polyribonucleotide nucleotidyltransferase OS=Acinetobacter baumannii OX=470 GN=pnp PE=3 SV=1	0	2	0	20200313_AS_ABAUM_REP3_4_F4.raw	47503372	31575170	52328324	26237054	36805880	12411357	9723572	10216228	15493583	9483396	32
[K].wLANPSLLk.[A]	V5VBJ4	Aconitate hydratase B OS=Acinetobacter baumannii OX=470 GN=acnB PE=3 SV=1	0	2	0	20200313_AS_ABAUM_REP1_2_F8.raw	11260568	6336605	13060422	7.07596e+06	10035342	13122158	9279187	10920722	7.92895e+06	9480335	50
[K].aALDYGLk.[N]	V5V9J7	30S ribosomal protein S11 OS=Acinetobacter baumannii OX=470 GN=rpsK PE=3 SV=1	0	2	10.803	20200313_AS_ABAUM_REP3_4_F3.raw	71099448	24753530	44280184	22390910	24594734	22249612	9746317	28514244	13076784	9479262	45
[R].FNVLTSPHVNk.[D]	V5V940	30S ribosomal protein S10 OS=Acinetobacter baumannii OX=470 GN=rpsJ PE=3 SV=1	0	3	1.84269	20200313_AS_ABAUM_REP1_2_F5.raw	14367671	7.14074e+06	23178612	7653591	16150980	16696095	8966502	18052430	7.10637e+06	9472371	47
[R].gGIAcVk.[H]	V5VH61	AceA OS=Acinetobacter baumannii OX=470 GN=aceA PE=4 SV=1	0	2	15.0852	20200313_AS_ABAUM_REP1_2_F5.raw	4705519	7.75331e+06	4.46637e+06	7.98953e+06	10882873	7735414	9890405	5.76039e+06	9411184	9468238	29
[K].aAGDQEALAk.[A]	A0A0D5YHQ6	Ubiquinol oxidase subunit 2 OS=Acinetobacter baumannii OX=470 GN=cyoA PE=3 SV=1	0	2	10.3178	20200313_AS_ABAUM_REP1_2_F1.raw	11056638	5.74892e+06	12794576	6.49941e+06	9854820	15377093	10046848	17456412	6968977	9466601	42
[K].sWSHGEVk.[K]	A0A059ZHD8	DNA-directed RNA polymerase subunit beta' OS=Acinetobacter baumannii OX=470 GN=rpoC PE=3 SV=1	0	3	7.58449	20200313_AS_ABAUM_REP1_2_F3.raw	5.24158e+06	10559711	4232222	9803744	13111241	3514678	10924798	4245690	8881118	9462363	35
[K].vPSGSLTTR.[L]	V5VBJ4	Aconitate hydratase B OS=Acinetobacter baumannii OX=470 GN=acnB PE=3 SV=1	0	2	28.6636	20200313_AS_ABAUM_REP3_4_F5.raw	31449090	23515718	33422886	19549582	20593246	11077976	8298275	13640821	11533415	9460335	35
[K].tVLELVELISAFEEk.[F]	V5VHN5	50S ribosomal protein L7/L12 OS=Acinetobacter baumannii OX=470 GN=rplL PE=3 SV=1	0	3	0	20200313_AS_ABAUM_REP3_4_F5.raw	43793944	23714778	40096468	21016868	20893610	13951047	9086785	15083061	11647601	9460029	46
[R].lYDDILk.[S]	V5V9Z3	Transket_pyr domain-containing protein OS=Acinetobacter baumannii OX=470 GN=sucA PE=4 SV=1	0	2	8.59676	20200313_AS_ABAUM_REP1_2_F3.raw	10640154	4.9994e+06	13310683	6897098	10093982	13842313	10775214	16050137	6.38505e+06	9459863	31
[R].dALNDYFDR.[A]	V5V964	AcetylCoA_hyd_C domain-containing protein OS=Acinetobacter baumannii OX=470 GN=cat1 PE=4 SV=1	0	2	2.35639	20200313_AS_ABAUM_REP1_2_F1.raw	7747498	2.94746e+06	5.65969e+06	3506076	8037473	10083460	2.43067e+06	4561288	2.40727e+06	9440133	38
[M].gLFDFVk.[G]	V5VG70	LysM domain-containing protein OS=Acinetobacter baumannii OX=470 GN=lysM PE=4 SV=1	0	2	0	20200313_AS_ABAUM_REP3_4_F8.raw	6.2091e+06	24032514	25388854	21456748	23860936	1.72498e+06	6828143	1.08335e+06	12046223	9415994	31
[R].vLEVPVGPELLGR.[V]	V5VJ37	ATP synthase subunit alpha OS=Acinetobacter baumannii OX=470 GN=atpA PE=3 SV=1	0	2	0	20200313_AS_ABAUM_REP1_2_F4.raw	13635653	5.35952e+06	16310497	6.95758e+06	9175395	19187388	9790415	21809778	7.72965e+06	9391994	49
[R].gVGSGENYHk.[V]	X2KZW3	ETF domain-containing protein OS=Acinetobacter baumannii OX=470 GN=etfA PE=4 SV=1	0	3	11.0708	20200313_AS_ABAUM_REP3_4_F2.raw	27912092	23673046	36423292	21543630	20714978	9439330	8492569	8673080	12440701	9391805	46
[K].dSNVLDk.[V]	V5VHQ6	ATP synthase subunit beta OS=Acinetobacter baumannii OX=470 GN=atpD PE=3 SV=1	0	2	7.38192	20200313_AS_ABAUM_REP3_4_F1.raw	22520902	27404432	33468444	23301136	24285862	8736553	8539672	9779086	11124610	9380964	35
[R].vANILAk.[E]	A0A0D5YCX5	Glycine--tRNA ligase beta subunit OS=Acinetobacter baumannii OX=470 GN=glyS PE=3 SV=1	0	2	0.883267	20200313_AS_ABAUM_REP1_2_F7.raw	11263481	6041406	12228977	5.69281e+06	7.27283e+06	15288748	7.60211e+06	16875416	7.76942e+06	9380720	30
[R].TTDVTGAIQLk.[E]	A0A081H5Y7	Elongation factor Tu OS=Acinetobacter baumannii OX=470 GN=tufB_2 PE=3 SV=1	0	2	4.56947	20200313_AS_ABAUM_REP1_2_F2.raw	11049909	6.53833e+06	14965951	6870943	12404716	15602272	8712759	17759438	7.45835e+06	9378704	47
[R].FkATANGFk.[R]	V5VGN6	50S ribosomal protein L35 OS=Acinetobacter baumannii OX=470 GN=rpmI PE=3 SV=1	1	3	19.5719	20200313_AS_ABAUM_REP1_2_F6.raw	8865884	6.95471e+06	9295746	6.0833e+06	11190598	11614945	8576768	12622219	6.87743e+06	9377732	30
[R].eQVEEVLkR.[M]	A0A059ZRX9	Malate synthase G OS=Acinetobacter baumannii OX=470 GN=glcB PE=3 SV=1	1	3	16.0878	20200313_AS_ABAUM_REP1_2_F1.raw	3807417	6.10992e+06	1.99413e+06	6.79192e+06	10525976	5906163	9478967	2.64418e+06	7.44024e+06	9358130	28
[R].nAEHAFSk.[D]	A0A0E1JJ30	Dihydroxy-acid dehydratase OS=Acinetobacter baumannii OX=470 GN=ilvD PE=3 SV=1	0	3	10.4624	20200313_AS_ABAUM_REP1_2_F3.raw	8756637	6957070	9289368	7.08743e+06	9417625	10789237	9722942	9501570	8.05463e+06	9358125	29
[R].tIEDVQkDLFNILDk.[-]	V5VFN0	Adenylate kinase OS=Acinetobacter baumannii OX=470 GN=adk PE=3 SV=1	1	3	1.58391	20200313_AS_ABAUM_REP3_4_F4.raw	29813480	18128330	29938136	17044912	19195564	11187270	7.22926e+06	10673736	10982195	9347092	26
[K].gSLWHFk.[Y]	A0A0D5YFU1	Valine--tRNA ligase OS=Acinetobacter baumannii OX=470 GN=valS PE=3 SV=1	0	3	7.73002	20200313_AS_ABAUM_REP1_2_F8.raw	744435	7.88766e+06	1220741	7842648	11638013	695312	11937791	1096344	9510054	9345417	28
[K].gTVLcEGR.[S]	V5VBF2	Phosphoenolpyruvate synthase OS=Acinetobacter baumannii OX=470 GN=ppsA PE=3 SV=1	0	2	7.94232	20200313_AS_ABAUM_REP1_2_F2.raw	8334680	7.3769e+06	9502245	7.37982e+06	11677967	11290408	9633598	11501718	8388922	9320270	32
[R].dGQRVEFSVVQGQk.[G]	A0A1A5UUC6	CSD_1 domain-containing protein OS=Acinetobacter baumannii OX=470 GN=cspG PE=4 SV=1	1	3	11.414	20200313_AS_ABAUM_REP1_2_F4.raw	7.21825e+06	7.29647e+06	5192078	7765783	10891386	13761845	10962847	4396388	8805331	9314176	36
[K].VLQLIQESGAk.[W]	A0A090B781	Glutamine synthetase OS=Acinetobacter baumannii OX=470 GN=glnA PE=3 SV=1	0	2	0	20200313_AS_ABAUM_REP3_4_F3.raw	35816344	26187048	39287124	27688496	30800452	10241946	8878415	11588206	13234351	9312287	42
[R].lQQALIR.[D]	V5VG33	Site-determining protein OS=Acinetobacter baumannii OX=470 GN=minD PE=3 SV=1	0	2	0	20200313_AS_ABAUM_REP3_4_F7.raw	30055614	25842634	27774246	19729906	19325728	7.81552e+06	7224152	7548532	12409913	9300162	27
[R].iVVSGGR.[G]	X2KZW3	ETF domain-containing protein OS=Acinetobacter baumannii OX=470 GN=etfA PE=4 SV=1	0	2	2.31012	20200313_AS_ABAUM_REP3_4_F7.raw	25836516	20945500	29957986	17546422	17303232	8973620	7296924	9372689	12852434	9296616	26
[K].qAVAEQLGLk.[A]	V5VGC7	Acyl carrier protein OS=Acinetobacter baumannii OX=470 GN=acpP PE=3 SV=1	0	2	0	20200313_AS_ABAUM_REP3_4_F5.raw	42265168	36974300	47039040	25588624	33570696	11233308	9685592	9062489	9298038	9291790	32
[R].iAQSDLLR.[T]	V5VEI3	Universal stress family protein OS=Acinetobacter baumannii OX=470 GN=A7934_06925 PE=4 SV=1	0	2	19.5365	20200313_AS_ABAUM_REP3_4_F3.raw	14828443	22848136	21467482	19793810	17596244	4905485	7220190	4854542	11897726	9268386	30
[K].eGLGEDFGNRER.[I]	A0A0D5YM38	Chaperone protein HtpG OS=Acinetobacter baumannii OX=470 GN=htpG PE=3 SV=1	1	3	5.15321	20200313_AS_ABAUM_REP1_2_F1.raw	11042438	3.73496e+06	9118354	2.53614e+06	5779443	15626825	7555792	15948411	6.69589e+06	9263817	27
[R].gAGGFGHTGkQ.[-]	V5VFQ2	Deoxyuridine 5'-triphosphate nucleotidohydrolase OS=Acinetobacter baumannii OX=470 GN=dut PE=3 SV=1	1	3	21.1594	20200313_AS_ABAUM_REP1_2_F5.raw	9133679	4.68124e+06	14473390	4.94478e+06	8975991	12785844	7.7047e+06	19201210	6.21576e+06	9258377	32
[K].fGFTSQIALk.[T]	V5V957	50S ribosomal protein L15 OS=Acinetobacter baumannii OX=470 GN=rplO PE=3 SV=1	0	2	0	20200313_AS_ABAUM_REP3_4_F8.raw	56460592	16118242	27569308	15569676	15600555	10888775	5.55425e+06	20386716	9693591	9252331	38
[R].gFGEAEVR.[E]	V5VBJ2	Serine hydroxymethyltransferase OS=Acinetobacter baumannii OX=470 GN=glyA2 PE=1 SV=1	0	2	12.5296	20200313_AS_ABAUM_REP3_4_F1.raw	38825180	23724712	35145044	20395272	22832096	13049330	7556327	16149627	11000254	9232944	30
[R].lGTNSLLDLVVFGk.[A]	V5VBX8	Succinate dehydrogenase flavoprotein subunit OS=Acinetobacter baumannii OX=470 GN=sdhA_2 PE=3 SV=1	0	3	3.27624	20200313_AS_ABAUM_REP3_4_F8.raw	37223700	19848620	24131224	15964960	15876079	11494228	5540386	12852654	10781526	9227859	48
[K].aVPQALVELAk.[K]	V5V964	AcetylCoA_hyd_C domain-containing protein OS=Acinetobacter baumannii OX=470 GN=cat1 PE=4 SV=1	0	2	21.6349	20200313_AS_ABAUM_REP1_2_F5.raw	7.67811e+06	3.07664e+06	5587314	4.2123e+06	8088176	10165997	3.11732e+06	5.94822e+06	3.34507e+06	9206869	51
[K].LLDESGLk.[L]	V5VBY1	Succinate--CoA ligase [ADP-forming] subunit beta OS=Acinetobacter baumannii OX=470 GN=sucC PE=3 SV=1	0	2	3.8314	20200313_AS_ABAUM_REP1_2_F1.raw	10418700	4985498	15390207	7.52798e+06	14045743	13473973	9318716	18535290	6.73563e+06	9186313	64
[R].iAEDLAINR.[L]	A0A077GP18	Chaperone SurA OS=Acinetobacter baumannii OX=470 GN=surA PE=3 SV=1	0	2	11.1247	20200313_AS_ABAUM_REP1_2_F1.raw	4888490	6513707	5.10268e+06	7.48492e+06	10804269	8.07694e+06	9437061	6.47534e+06	7461460	9179131	34
[R].gQIADLAk.[T]	A0A0D5YJ59	3-hydroxybutyrate dehydrogenase OS=Acinetobacter baumannii OX=470 GN=bdhA PE=4 SV=1	0	2	19.5168	20200313_AS_ABAUM_REP3_4_F3.raw	11298416	26859036	17976680	23319240	23430832	3933598	7.93124e+06	3.77978e+06	12517733	9178395	36
[R].SFGAPHITk.[D]	V5VAH2	60 kDa chaperonin OS=Acinetobacter baumannii OX=470 GN=cpn60 PE=3 SV=1	0	3	4.52821	20200313_AS_ABAUM_REP3_4_F3.raw	40449584	24996906	51138340	25684400	34865288	11502398	7966642	11038350	11310129	9176717	29
[R].wLGGmLTNWk.[T]	V5VBC2	30S ribosomal protein S2 OS=Acinetobacter baumannii OX=470 GN=rpsB PE=3 SV=1	0	2	0.581651	20200313_AS_ABAUM_REP1_2_F8.raw	24864614	3974633	26600300	6.2691e+06	9096269	26954666	9497467	30316402	6.86246e+06	9158079	48
[M].aELLTLARPYAk.[A]	V5VHK4	ATP synthase subunit delta OS=Acinetobacter baumannii OX=470 GN=atpH PE=3 SV=1	1	3	5.90266	20200313_AS_ABAUM_REP1_2_F7.raw	23089372	7.02288e+06	24716768	8.13087e+06	11007949	25654946	9601632	28053208	8.03746e+06	9156307	36
[K].aALAYPk.[V]	A0A0D7QVJ0	MaoC-like domain-containing protein OS=Acinetobacter baumannii OX=470 GN=A7934_05460 PE=4 SV=1	0	2	9.84942	20200313_AS_ABAUM_REP1_2_F5.raw	6.76063e+06	5072129	5.48186e+06	7.03818e+06	9645873	10833893	10473946	8.08654e+06	8.33696e+06	9154261	29
[K].eFRVTEAELEGR.[E]	V5V9M8	50S ribosomal protein L3 OS=Acinetobacter baumannii OX=470 GN=rplC PE=3 SV=1	1	3	6.92401	20200313_AS_ABAUM_REP1_2_F1.raw	9031271	2.50393e+06	8947494	3069803	4.52189e+06	17457234	7550440	14522365	6477781	9153227	39
[K].aGIESFk.[A]	V5VJ37	ATP synthase subunit alpha OS=Acinetobacter baumannii OX=470 GN=atpA PE=3 SV=1	0	2	0	20200313_AS_ABAUM_REP3_4_F4.raw	46924988	23398012	41410660	20696268	24149364	13764817	8.30794e+06	16736495	11295875	9144271	34
[R].lIITYPASTGR.[N]	A0A0D5YER4	Thioredoxin domain-containing protein OS=Acinetobacter baumannii OX=470 GN=ahpC_2 PE=4 SV=1	0	2	0	20200313_AS_ABAUM_REP3_4_F7.raw	6.70534e+06	37228588	22945584	32282430	33656772	2170608	8978280	1.38708e+06	15657390	9139379	36
[R].aAEILGLNR.[G]	V5VDB2	HTH_8 domain-containing protein OS=Acinetobacter baumannii OX=470 GN=fis PE=3 SV=1	0	2	27.1887	20200313_AS_ABAUM_REP1_2_F4.raw	22877826	3.5151e+06	42501448	5327783	8746479	31346058	7559200	60615728	5.93356e+06	9126833	42
[R].vAPYLEHLADYIDTLk.[R]	A0A0D5YEI5	Glutamate dehydrogenase OS=Acinetobacter baumannii OX=470 GN=gdh PE=3 SV=1	0	3	0	20200313_AS_ABAUM_REP3_4_F5.raw	33828264	24013504	36960004	21214202	19568842	11147887	6.60906e+06	10810855	9840275	9114414	34
[R].dYEGIDk.[S]	A0A059ZTW8	Fe-ADH domain-containing protein OS=Acinetobacter baumannii OX=470 GN=dhaT_1 PE=4 SV=1	0	2	12.373	20200313_AS_ABAUM_REP1_2_F1.raw	5.38831e+06	19690978	1.97017e+06	16920710	23675030	7.79407e+06	12033936	1.87723e+06	8571667	9111557	32
[R].eQNLTNVAIVR.[I]	V5V9Z3	Transket_pyr domain-containing protein OS=Acinetobacter baumannii OX=470 GN=sucA PE=4 SV=1	0	2	0	20200313_AS_ABAUM_REP1_2_F3.raw	8902413	5950680	10734582	6383157	9114154	10274620	9150222	13371873	7765054	9102945	63
[R].sNITMLk.[W]	V5VBJ4	Aconitate hydratase B OS=Acinetobacter baumannii OX=470 GN=acnB PE=3 SV=1	0	2	0	20200313_AS_ABAUM_REP1_2_F7.raw	8476283	5948074	10597690	6110798	7.82115e+06	12043182	8791563	13959664	6822581	9093335	37
[R].gAYSTFk.[G]	V5VGK0	Vitamin B12-dependent ribonucleotide reductase OS=Acinetobacter baumannii OX=470 GN=nrdA PE=3 SV=1	0	2	0	20200313_AS_ABAUM_REP1_2_F5.raw	14633212	6.67376e+06	14750048	6.59607e+06	10632718	16444937	8446146	18351790	6985980	9085449	32
[K].tFFDAVQGk.[N]	N0A217	Branched-chain-amino-acid aminotransferase OS=Acinetobacter baumannii OX=470 GN=ilvE PE=3 SV=1	0	2	1.9759	20200313_AS_ABAUM_REP1_2_F5.raw	7.57211e+06	5846816	4905364	6.51531e+06	8707643	10521483	9861898	5.42355e+06	7.20643e+06	9085033	43
[R].aAAIITNR.[G]	V5VBF2	Phosphoenolpyruvate synthase OS=Acinetobacter baumannii OX=470 GN=ppsA PE=3 SV=1	0	2	0	20200313_AS_ABAUM_REP3_4_F6.raw	25806372	23397396	29566758	20760010	20531412	8441304	7.89329e+06	8469082	12007900	9083874	35
[K].hVVDAYTFELSk.[V]	A0A0E1JRA6	Catalase OS=Acinetobacter baumannii OX=470 GN=katE PE=3 SV=1	0	3	4.95953	20200313_AS_ABAUM_REP1_2_F4.raw	1.10875e+06	7.16603e+06	850558	10463750	12232202	1.8728e+06	14212569	1.27708e+06	9438640	9079657	37
[R].tIEDVQkDLFNILDk.[-]	V5VFN0	Adenylate kinase OS=Acinetobacter baumannii OX=470 GN=adk PE=3 SV=1	1	3	2.37575	20200313_AS_ABAUM_REP1_2_F4.raw	8.03648e+06	4.89523e+06	8535069	6051039	8418462	13880709	9846781	11783294	8.01431e+06	9057148	35
[K].vkGGFTVDIGPVR.[A]	V5VDL1	30S ribosomal protein S1 OS=Acinetobacter baumannii OX=470 GN=rpsA PE=3 SV=1	1	3	3.83567	20200313_AS_ABAUM_REP1_2_F7.raw	17042644	6.53753e+06	17415828	7.37304e+06	9608080	27208158	9935930	17067812	7.8673e+06	9049535	40
[M].aLTNEEILNAVAEk.[T]	V5VHN5	50S ribosomal protein L7/L12 OS=Acinetobacter baumannii OX=470 GN=rplL PE=3 SV=1	0	2	0	20200313_AS_ABAUM_REP3_4_F3.raw	69977088	23704764	42701620	19779662	22062234	22236892	8427311	24858878	11921926	9035145	67
[R].EHAITEESLLAk.[S]	V5VDC6	30S ribosomal protein S6 OS=Acinetobacter baumannii OX=470 GN=rpsF PE=3 SV=1	0	3	1.35694	20200313_AS_ABAUM_REP1_2_F1.raw	12929067	5.16786e+06	17175820	6.38486e+06	11423206	18216256	6860042	23268480	6.38417e+06	9031616	31
[K].fVSEEIVkLDRPELTAAR.[I]	X2KZW3	ETF domain-containing protein OS=Acinetobacter baumannii OX=470 GN=etfA PE=4 SV=1	2	4	0.776424	20200313_AS_ABAUM_REP1_2_F3.raw	2458060	3.86051e+06	1.38143e+06	3.58532e+06	5184294	5.16923e+06	8848297	2.53155e+06	8.15466e+06	9009891	28
[M].sQIVDIR.[A]	V5VCM0	Enolase OS=Acinetobacter baumannii OX=470 GN=eno PE=3 SV=1	0	2	15.9243	20200313_AS_ABAUM_REP3_4_F3.raw	43817956	20669382	36381960	18333612	22235454	16755965	8534878	21009256	10442591	9002494	40
[R].gLPAALk.[T]	A0A0D5YML8	Citrate synthase OS=Acinetobacter baumannii OX=470 GN=prpC PE=3 SV=1	0	2	3.20939	20200313_AS_ABAUM_REP1_2_F7.raw	4.023e+06	5.84929e+06	2.86558e+06	9736046	12524148	4.01763e+06	7.52895e+06	2.27444e+06	6.42799e+06	8998646	34
[K].fDAEVYVLSk.[E]	A0A081H5Y7	Elongation factor Tu OS=Acinetobacter baumannii OX=470 GN=tufB_2 PE=3 SV=1	0	2	0	20200313_AS_ABAUM_REP1_2_F3.raw	11258930	8591120	17095418	8506394	11366701	13294939	9664661	9397632	6742379	8996250	53
[K].sLIGELAk.[E]	V5VEF2	EvpB family type VI secretion protein OS=Acinetobacter baumannii OX=470 GN=tssC PE=4 SV=1	0	2	25.348	20200313_AS_ABAUM_REP1_2_F5.raw	20169790	8419510	6177423	9683054	9706660	27174092	11144682	7404186	8547350	8985338	36
[K].dFNSYGSR.[R]	A0A0D5YLG1	Aconitate hydratase OS=Acinetobacter baumannii OX=470 GN=acnA PE=3 SV=1	0	2	0	20200313_AS_ABAUM_REP1_2_F2.raw	1862203	8.03192e+06	836981	7.61254e+06	10649566	3.35849e+06	11155927	1.15897e+06	9757033	8970557	32
[R].iQDIEGk.[L]	V5VAM4	Transcription elongation factor GreA OS=Acinetobacter baumannii OX=470 GN=greA PE=3 SV=1	0	2	8.91202	20200313_AS_ABAUM_REP3_4_F2.raw	40949620	24015794	29296138	19162996	17628098	13830784	8144520	16900432	12422062	8965555	27
[K].aALDYGLk.[N]	V5V9J7	30S ribosomal protein S11 OS=Acinetobacter baumannii OX=470 GN=rpsK PE=3 SV=1	0	2	4.56641	20200313_AS_ABAUM_REP3_4_F4.raw	62378276	21399942	40977012	20030428	21616344	19346544	7964356	23110302	10802780	8964649	43
[R].QLGIYAAHGQk.[Y]	V5V8S6	Pyruvate dehydrogenase E1 component OS=Acinetobacter baumannii OX=470 GN=aceE PE=4 SV=1	0	3	2.29687	20200313_AS_ABAUM_REP3_4_F3.raw	30177328	22461298	34173540	24923580	28602130	9048889	8.18154e+06	15278876	10786548	8963978	37
[R].aLNAITNPSTNSYkR.[L]	A0A090B781	Glutamine synthetase OS=Acinetobacter baumannii OX=470 GN=glnA PE=3 SV=1	1	3	0	20200313_AS_ABAUM_REP1_2_F7.raw	6436141	4380226	5919058	4.26258e+06	5.68158e+06	9924718	8.00505e+06	9628922	6.67647e+06	8962960	44
[K].dGVTVAk.[E]	V5VAH2	60 kDa chaperonin OS=Acinetobacter baumannii OX=470 GN=cpn60 PE=3 SV=1	0	2	20.5207	20200313_AS_ABAUM_REP1_2_F2.raw	12335240	6.6794e+06	15919602	6430661	9535445	13989847	9107327	12933477	7.05597e+06	8961032	34
[R].eVAFALGLk.[D]	V5VBY1	Succinate--CoA ligase [ADP-forming] subunit beta OS=Acinetobacter baumannii OX=470 GN=sucC PE=3 SV=1	0	2	1.49579	20200313_AS_ABAUM_REP1_2_F6.raw	9706305	6258318	13941961	7525730	11052937	13103217	9364515	15023074	7602786	8945828	60
[R].lGFmSFFVk.[A]	A0A0D5YFF8	Dihydrolipoyllysine-residue succinyltransferase component of 2-oxoglutarate dehydrogenase complex OS=Acinetobacter baumannii OX=470 GN=sucB PE=3 SV=1	0	2	1.85168	20200313_AS_ABAUM_REP3_4_F8.raw	24623672	15516452	21367444	13454109	14633444	6.54849e+06	5755230	10813949	8.19797e+06	8944415	48
[R].kVGLDSGVAGk.[S]	A0A0D7RP14	Acetylornithine aminotransferase OS=Acinetobacter baumannii OX=470 GN=argD PE=3 SV=1	1	3	14.093	20200313_AS_ABAUM_REP3_4_F6.raw	32922002	25774334	31620924	21046972	20210772	11341779	8284733	6061995	12725310	8928667	46
[-].mEDkNNWSLYEVFVR.[S]	A0A059ZUQ4	1,2-phenylacetyl-CoA epoxidase subunit B OS=Acinetobacter baumannii OX=470 GN=paaB PE=4 SV=1	1	3	19.2055	20200313_AS_ABAUM_REP1_2_F5.raw	1.57231e+06	7.26212e+06	1.09465e+06	7.86242e+06	10102449	3.53361e+06	11439430	983102	9293960	8921699	26
[K].gPLGYAmIk.[K]	V5V9P9	50S ribosomal protein L13 OS=Acinetobacter baumannii OX=470 GN=rplM PE=3 SV=1	0	2	0	20200313_AS_ABAUM_REP3_4_F7.raw	59047928	19455382	39592116	17311182	18494744	13048610	6.91479e+06	19778536	8050543	8914315	48
[R].nWLGLMk.[G]	A0A059ZRX9	Malate synthase G OS=Acinetobacter baumannii OX=470 GN=glcB PE=3 SV=1	0	2	11.7471	20200313_AS_ABAUM_REP3_4_F8.raw	11054062	19800260	21094884	17244100	15745172	3.1032e+06	5.42588e+06	1.90222e+06	10398063	8906703	27
[K].eQIVFPEIDFDkIDR.[I]	V5VB41	50S ribosomal protein L5 OS=Acinetobacter baumannii OX=470 GN=rplE PE=3 SV=1	1	3	0.622538	20200313_AS_ABAUM_REP1_2_F4.raw	11639141	5344652	14237973	5.79542e+06	9060498	16395814	7297645	18376762	6970888	8893779	28
[K].eQIVFPEIDFDkIDR.[I]	V5VB41	50S ribosomal protein L5 OS=Acinetobacter baumannii OX=470 GN=rplE PE=3 SV=1	1	3	0	20200313_AS_ABAUM_REP1_2_F2.raw	11006429	5.96425e+06	15259538	5.82004e+06	10179593	16819162	7573263	19019866	7.11887e+06	8855875	46
[K].gNGIEWLk.[G]	A0A077GKK9	Dihydrolipoyl dehydrogenase OS=Acinetobacter baumannii OX=470 GN=lpdA PE=3 SV=1	0	2	0	20200313_AS_ABAUM_REP1_2_F4.raw	7.38207e+06	5483930	9017135	5.40855e+06	8657239	10128661	7.32482e+06	12563491	6666095	8840336	46
[K].dLVEGAPQVLk.[E]	V5VHN5	50S ribosomal protein L7/L12 OS=Acinetobacter baumannii OX=470 GN=rplL PE=3 SV=1	0	2	0	20200313_AS_ABAUM_REP1_2_F3.raw	33999432	13502246	39566436	19559492	18632528	25668438	8182948	32320490	9186550	8837476	52
[R].eNGEILcVDAk.[V]	V5VBY1	Succinate--CoA ligase [ADP-forming] subunit beta OS=Acinetobacter baumannii OX=470 GN=sucC PE=3 SV=1	0	3	2.80066	20200313_AS_ABAUM_REP1_2_F1.raw	10314452	5.86946e+06	12231510	5297328	8517992	12449692	7.81018e+06	17124286	6.81441e+06	8832963	37
[K].nGEVVAR.[F]	A0A0D5YN74	Glutathione peroxidase OS=Acinetobacter baumannii OX=470 GN=ABUW_3729 PE=3 SV=1	0	2	0	20200313_AS_ABAUM_REP3_4_F1.raw	18853196	22377534	22852898	17915518	16269817	7122299	7145970	5.93083e+06	11959079	8831713	32
[K].aIAPVLEDLSSEYAGk.[V]	V5VGM8	Thioredoxin OS=Acinetobacter baumannii OX=470 GN=trxA PE=3 SV=1	0	3	0	20200313_AS_ABAUM_REP1_2_F2.raw	5740593	4.84635e+06	6672973	5.97744e+06	8249724	8822446	8.05861e+06	8833106	7735090	8818058	58
[K].aGDVIAVHEGAk.[Q]	V5V961	30S ribosomal protein S4 OS=Acinetobacter baumannii OX=470 GN=rpsD PE=3 SV=1	0	3	7.27921	20200313_AS_ABAUM_REP1_2_F1.raw	17408336	6011719	20259350	5.852e+06	9479123	19249408	7.05775e+06	31064846	5885023	8813870	37
[R].sFGAPHITk.[D]	V5VAH2	60 kDa chaperonin OS=Acinetobacter baumannii OX=470 GN=cpn60 PE=3 SV=1	0	3	11.9639	20200313_AS_ABAUM_REP3_4_F6.raw	43133448	22586522	34947216	18471460	20388052	12898069	7999780	10344172	10487993	8805691	32
[M].akLDTLQNk.[V]	V5V9V4	3-oxoacyl-[acyl-carrier-protein] reductase FabG OS=Acinetobacter baumannii OX=470 GN=fabG_11 PE=3 SV=1	1	3	9.36162	20200313_AS_ABAUM_REP1_2_F5.raw	7198976	6849421	5355725	6065196	9710132	11493632	10006978	6668711	7770552	8805128	28
[K].iTAQDVk.[Y]	V5VIY3	Homoserine dehydrogenase OS=Acinetobacter baumannii OX=470 GN=hom_1 PE=3 SV=1	0	2	0	20200313_AS_ABAUM_REP1_2_F3.raw	8407348	6543950	9669312	6806378	9229967	12101813	8854588	12783165	7.3394e+06	8800775	34
[R].lGEIAQQFLR.[K]	V5V910	Single-stranded DNA-binding protein OS=Acinetobacter baumannii OX=470 GN=ssb PE=3 SV=1	0	2	17.6743	20200313_AS_ABAUM_REP1_2_F7.raw	14086944	3362717	10035507	3865540	5.76812e+06	23773704	8375901	10282261	6059771	8797408	50
[R].gkSVEEIQG.[-]	V5VB46	30S ribosomal protein S5 OS=Acinetobacter baumannii OX=470 GN=rpsE PE=3 SV=1	1	2	3.90549	20200313_AS_ABAUM_REP3_4_F1.raw	57044796	21401836	39872688	18749992	19758536	18473194	9303715	22581904	10602060	8796580	29
[R].lAEILAAYPNVk.[E]	V5V9Z3	Transket_pyr domain-containing protein OS=Acinetobacter baumannii OX=470 GN=sucA PE=4 SV=1	0	3	7.95188	20200313_AS_ABAUM_REP1_2_F6.raw	8930856	5.61287e+06	10038573	4.99611e+06	7019189	12139860	9621962	13170592	7.76891e+06	8789841	43
[K].fGFTSQIALk.[T]	V5V957	50S ribosomal protein L15 OS=Acinetobacter baumannii OX=470 GN=rplO PE=3 SV=1	0	2	0	20200313_AS_ABAUM_REP3_4_F8.raw	61236984	17536380	27111992	14564275	13970852	12247641	6415061	19197860	10078139	8783802	52
[K].sALVNEYNVDASR.[L]	W6RU67	OmpA-like domain-containing protein OS=Acinetobacter baumannii OX=470 GN=ompA PE=4 SV=1	0	2	0	20200313_AS_ABAUM_REP1_2_F2.raw	12680207	8991178	7468405	6457487	9258869	16911954	11128791	13546855	9754304	8779435	58
[R].qIGAGcR.[G]	N0A217	Branched-chain-amino-acid aminotransferase OS=Acinetobacter baumannii OX=470 GN=ilvE PE=3 SV=1	0	2	0	20200313_AS_ABAUM_REP3_4_F4.raw	21523272	20787356	23637840	15578437	15639599	8.3828e+06	6584245	4.65276e+06	11484765	8779139	28
[K].eFFGAVDk.[G]	V5VFS5	Elongation factor G OS=Acinetobacter baumannii OX=470 GN=fusA PE=3 SV=1	0	2	5.3706	20200313_AS_ABAUM_REP1_2_F4.raw	18831356	7614626	23728448	8280636	12468703	19119188	10284564	20278048	8300606	8775443	41
[K].TTLTAAIATIcAk.[T]	A0A081H5Y7	Elongation factor Tu OS=Acinetobacter baumannii OX=470 GN=tufB_2 PE=3 SV=1	0	2	4.60544	20200313_AS_ABAUM_REP3_4_F5.raw	38693808	22251142	36662228	21493988	26113126	12788215	7.41441e+06	15658569	11255739	8774545	59
[K].eIESISNEQLEk.[T]	V5VEG3	General stress protein 39 OS=Acinetobacter baumannii OX=470 GN=ydaD PE=4 SV=1	0	2	0	20200313_AS_ABAUM_REP1_2_F1.raw	1234640	8970999	361163	8829069	9948356	2.04797e+06	13810168	494125	15084293	8767963	75
[K].aFLMPIEDVFSISGR.[G]	A0A081H5Y7	Elongation factor Tu OS=Acinetobacter baumannii OX=470 GN=tufB_2 PE=3 SV=1	0	2	0	20200313_AS_ABAUM_REP1_2_F7.raw	8.35875e+06	6098595	13829027	6.53922e+06	10377117	12414236	7.58193e+06	11661403	4.97123e+06	8747943	43
[R].eHAITEESLLAk.[S]	V5VDC6	30S ribosomal protein S6 OS=Acinetobacter baumannii OX=470 GN=rpsF PE=3 SV=1	0	3	3.89807	20200313_AS_ABAUM_REP1_2_F2.raw	10386398	4526032	14819680	5.07489e+06	8702489	16663138	7337755	17590002	5594015	8743081	41
[R].tEAAHkLDDAk.[A]	A0A0D5YLM6	Apolipoprotein A1/A4/E domain protein OS=Acinetobacter baumannii OX=470 GN=ABUW_3147 PE=4 SV=1	1	4	0	20200313_AS_ABAUM_REP1_2_F3.raw	736108	6171197	300988	6037217	5.79744e+06	705876	12230686	401650	9097029	8728175	26
[K].nTLFAIk.[R]	A0A0D5YNP4	Chaperone protein DnaK OS=Acinetobacter baumannii OX=470 GN=dnaK PE=2 SV=1	0	2	0	20200313_AS_ABAUM_REP3_4_F7.raw	34534448	20891596	29379092	16794056	17698392	7.93237e+06	6.02916e+06	9853521	10253688	8716011	33
[K].eSDILAVLEG.[-]	A0A154DV90	10 kDa chaperonin OS=Acinetobacter baumannii OX=470 GN=groS PE=3 SV=1	0	2	0	20200313_AS_ABAUM_REP1_2_F1.raw	10635605	8222768	11787336	5862654	10939766	11424550	9265737	9019872	6760483	8715830	63
[K].aLLAEHGNELFk.[A]	V5VIY3	Homoserine dehydrogenase OS=Acinetobacter baumannii OX=470 GN=hom_1 PE=3 SV=1	0	3	8.42791	20200313_AS_ABAUM_REP1_2_F4.raw	6618162	4.69179e+06	8740180	6.81998e+06	9884091	7.67609e+06	6.544e+06	8759649	5.67781e+06	8713022	40
[R].nIPALLLFk.[N]	V5VGM8	Thioredoxin OS=Acinetobacter baumannii OX=470 GN=trxA PE=3 SV=1	0	2	0	20200313_AS_ABAUM_REP3_4_F8.raw	24971634	16289514	20273010	14762654	13300875	6.65649e+06	4845988	6.67394e+06	9931302	8708717	52
[K].gTVTAVDAR.[G]	V5VDL1	30S ribosomal protein S1 OS=Acinetobacter baumannii OX=470 GN=rpsA PE=3 SV=1	0	2	0	20200313_AS_ABAUM_REP3_4_F1.raw	54359704	22133188	41399984	23625664	24355550	20286000	8162374	22414460	12645220	8706002	45
[K].vSkEETFGPLAPLFR.[F]	A0A0D5YDF1	Aldedh domain-containing protein OS=Acinetobacter baumannii OX=470 GN=gabD1 PE=3 SV=1	1	3	0	20200313_AS_ABAUM_REP1_2_F7.raw	3392820	4899806	1.67876e+06	5468005	7148286	6280832	8622530	1.76293e+06	7.16897e+06	8698672	29
[R].tTPSIIAYk.[D]	A0A0D5YNP4	Chaperone protein DnaK OS=Acinetobacter baumannii OX=470 GN=dnaK PE=2 SV=1	0	2	13.5233	20200313_AS_ABAUM_REP1_2_F6.raw	12530215	8.18749e+06	15633620	7844957	11843180	12600335	10441684	9707058	7.24979e+06	8698073	37
[R].gGRPLYAVEk.[T]	A0A0E1JRS7	Membrane protein insertase YidC OS=Acinetobacter baumannii OX=470 GN=yidC PE=3 SV=1	1	3	6.14069	20200313_AS_ABAUM_REP1_2_F4.raw	15380792	6285213	13698755	4976601	6762631	23923482	8671817	20271728	7.17477e+06	8672688	26
[K].nIITLER.[M]	V5VFS5	Elongation factor G OS=Acinetobacter baumannii OX=470 GN=fusA PE=3 SV=1	0	2	2.03685	20200313_AS_ABAUM_REP1_2_F3.raw	13392099	8418922	18169996	7374893	9457285	13759684	7216798	12019049	6621101	8667176	27
[R].vVPIVPDEAR.[T]	V5V8S6	Pyruvate dehydrogenase E1 component OS=Acinetobacter baumannii OX=470 GN=aceE PE=4 SV=1	0	2	25.2069	20200313_AS_ABAUM_REP3_4_F2.raw	28444454	21805754	23599580	21669144	19561702	10517690	6.35028e+06	9946413	11309511	8655632	46
[K].tVLELVELISAFEEk.[F]	V5VHN5	50S ribosomal protein L7/L12 OS=Acinetobacter baumannii OX=470 GN=rplL PE=3 SV=1	0	3	0	20200313_AS_ABAUM_REP1_2_F6.raw	12166668	6.70859e+06	15811115	6.92082e+06	10221603	14905648	8315588	12172368	8055088	8651716	49
[R].iGFFNPTAQGQAEk.[L]	V5V9E8	30S ribosomal protein S16 OS=Acinetobacter baumannii OX=470 GN=rpsP PE=3 SV=1	0	3	6.42026	20200313_AS_ABAUM_REP1_2_F6.raw	17592010	4353068	21342682	5.2884e+06	8.21918e+06	28038998	8730771	26324702	5587635	8649870	56
[K].sQYDALk.[I]	A0A0D5YI61	Orotidine 5'-phosphate decarboxylase OS=Acinetobacter baumannii OX=470 GN=pyrF PE=3 SV=1	0	2	0	20200313_AS_ABAUM_REP1_2_F2.raw	11743540	6667542	16333693	6.72056e+06	9510894	15054407	7749324	19244066	6864815	8646125	27
[R].gDLIYSHSLYk.[A]	A0A0D5YHX9	Signal recognition particle receptor FtsY OS=Acinetobacter baumannii OX=470 GN=ftsY PE=3 SV=1	0	3	0	20200313_AS_ABAUM_REP1_2_F4.raw	4801296	4.95203e+06	6.19986e+06	6242889	9519629	7.6237e+06	8696796	5.98475e+06	7053229	8646090	29
[R].IASGEMLGk.[D]	V5VB88	Malate dehydrogenase OS=Acinetobacter baumannii OX=470 GN=mdh PE=3 SV=1	0	2	18.2233	20200313_AS_ABAUM_REP1_2_F2.raw	6.57809e+06	7030312	13335032	8699734	15130681	8425907	9129837	11625009	5.55791e+06	8629976	71
[K].gNGIEWLk.[G]	A0A077GKK9	Dihydrolipoyl dehydrogenase OS=Acinetobacter baumannii OX=470 GN=lpdA PE=3 SV=1	0	2	10.869	20200313_AS_ABAUM_REP3_4_F4.raw	30578262	22532550	28715972	19099614	21786342	9835914	6.9934e+06	11670014	11734008	8624891	45
[K].vSINLNk.[A]	V5VFS9	Lon protease OS=Acinetobacter baumannii OX=470 GN=lon PE=2 SV=1	0	2	0	20200313_AS_ABAUM_REP1_2_F6.raw	9700039	4635975	10262316	5121936	7.21664e+06	13351370	7044202	15147378	5.88987e+06	8612181	29
[K].aDLITMAk.[S]	A0A0D5YDJ8	4-aminobutyrate aminotransferase PuuE OS=Acinetobacter baumannii OX=470 GN=gabT PE=3 SV=1	0	2	0	20200313_AS_ABAUM_REP1_2_F4.raw	8315790	4.171e+06	3.36351e+06	5119504	8523820	13724103	5.46687e+06	4.37592e+06	3.94548e+06	8606718	45
[K].lVEGIATLAAAFADkPVIVR.[M]	V5VBF2	Phosphoenolpyruvate synthase OS=Acinetobacter baumannii OX=470 GN=ppsA PE=3 SV=1	1	3	0	20200313_AS_ABAUM_REP1_2_F8.raw	3.68568e+06	4602875	4.15646e+06	4925494	6619334	6.85794e+06	8737886	5123788	7773229	8603545	54
[R].gILHMYHTk.[D]	A0A0D5YGP6	DAO domain-containing protein OS=Acinetobacter baumannii OX=470 GN=ABUW_1726 PE=4 SV=1	0	4	7.72987	20200313_AS_ABAUM_REP1_2_F7.raw	729845	4.728e+06	607125	2.44146e+06	6102994	3.61422e+06	7.86744e+06	870995	8.18551e+06	8602795	45
[R].aPQLDYk.[R]	V5VBY2	Bifunctional purine biosynthesis protein PurH OS=Acinetobacter baumannii OX=470 GN=purH PE=3 SV=1	0	2	2.66571	20200313_AS_ABAUM_REP3_4_F3.raw	37753872	26861026	36508320	21880040	24234454	13357659	8.23004e+06	15147694	12076162	8591779	26
[R].kLATGDELTTGVLk.[V]	Q20HS3	DNA-directed RNA polymerase subunit beta OS=Acinetobacter baumannii OX=470 GN=rpoB PE=3 SV=1	1	3	12.6322	20200313_AS_ABAUM_REP1_2_F6.raw	5.52138e+06	5710903	7125342	6.44058e+06	8309379	9974479	8.27845e+06	9642045	7502327	8589705	26
[K].gLDAGTFEYk.[G]	A0A0D5YEW0	Proline--tRNA ligase OS=Acinetobacter baumannii OX=470 GN=proS PE=3 SV=1	0	2	9.82799	20200313_AS_ABAUM_REP1_2_F3.raw	9401439	5561453	11751341	5.84904e+06	9075834	13411648	8446234	15758462	7.13672e+06	8584673	48
[K].ITGDLTVk.[G]	V5XWY4	YceI domain-containing protein OS=Acinetobacter baumannii OX=470 GN=ABUW_2293 PE=3 SV=1	0	2	2.08009	20200313_AS_ABAUM_REP3_4_F2.raw	11299311	24018626	24551284	24473990	30810848	4.11077e+06	6722933	2.70945e+06	10756382	8582181	63
[K].vTAEVIGHGR.[H]	V5VAG5	50S ribosomal protein L21 OS=Acinetobacter baumannii OX=470 GN=rplU PE=3 SV=1	0	3	1.87468	20200313_AS_ABAUM_REP3_4_F3.raw	54014232	17372488	30126902	13934936	14740082	15599424	6495410	20765132	7972330	8568954	30
[R].DGIHQHTIHk.[G]	A0A0E1JRA6	Catalase OS=Acinetobacter baumannii OX=470 GN=katE PE=3 SV=1	0	3	2.58379	20200313_AS_ABAUM_REP1_2_F2.raw	371612	5.7541e+06	668143	9780763	26371474	678941	10985555	651441	14034761	8555954	29
[R].tIAMGSTEGLkR.[G]	V5VHQ6	ATP synthase subunit beta OS=Acinetobacter baumannii OX=470 GN=atpD PE=3 SV=1	1	3	24.1066	20200313_AS_ABAUM_REP3_4_F5.raw	29859092	24440216	27926870	20461920	20040624	10667337	8.03691e+06	10298926	13923823	8542010	30
[K].gISAFLVPR.[E]	V5VJ90	Acyl-CoA dehydrogenase OS=Acinetobacter baumannii OX=470 GN=mmgC_8 PE=3 SV=1	0	2	0	20200313_AS_ABAUM_REP3_4_F8.raw	5.58088e+06	17113882	10007812	14750043	16314824	1.69553e+06	5306909	855403	10445509	8514073	44
[K].NNSFLNHTSk.[T]	V5VC36	Peptidyl-prolyl cis-trans isomerase OS=Acinetobacter baumannii OX=470 GN=ppiB PE=3 SV=1	0	3	15.1502	20200313_AS_ABAUM_REP1_2_F3.raw	6623863	6438751	7682025	7.85749e+06	12104247	9696143	9184136	13814495	7884841	8512714	35
[R].lIEDNPAR.[A]	V5VAN8	Chemotaxis protein CheY OS=Acinetobacter baumannii OX=470 GN=ompR PE=4 SV=1	0	2	8.83748	20200313_AS_ABAUM_REP3_4_F1.raw	17142338	22116758	20545114	18985302	18182062	5313786	6832472	4715089	10546292	8505034	39
[K].qRWDELTPTLLk.[V]	A0A0D5YIN2	POR domain-containing protein OS=Acinetobacter baumannii OX=470 GN=ABUW_2458 PE=4 SV=1	1	3	1.20145	20200313_AS_ABAUM_REP1_2_F5.raw	610620	5270858	313955	5.27945e+06	6918034	1.49902e+06	9832326	656375	8461756	8503110	26
[K].lRGAAISAQk.[A]	A0A0X3QXR9	50S ribosomal protein L22 OS=Acinetobacter baumannii OX=470 GN=rplV PE=3 SV=1	1	3	6.51107	20200313_AS_ABAUM_REP3_4_F8.raw	78558616	19184792	39733872	15574643	10199207	19019206	8.31585e+06	20776690	11974392	8500628	27
[R].ikQLPPTITAk.[Y]	A0A0D5YMU6	OmpW family protein OS=Acinetobacter baumannii OX=470 GN=ompW PE=4 SV=1	1	3	0	20200313_AS_ABAUM_REP3_4_F8.raw	46007668	30955324	39682672	25895566	25576082	9258427	11184359	3.4185e+06	15319366	8496933	27
[R].lVGPNcPGVITPGEck.[I]	A0A0Q1DNT0	Succinate--CoA ligase [ADP-forming] subunit alpha OS=Acinetobacter baumannii OX=470 GN=sucD PE=3 SV=1	0	3	4.34198	20200313_AS_ABAUM_REP3_4_F4.raw	38025352	21634550	31351270	20017632	18603084	12454763	6961702	15366446	10154754	8496425	47
[R].gSTLLEDFILR.[E]	A0A0E1JRA6	Catalase OS=Acinetobacter baumannii OX=470 GN=katE PE=3 SV=1	0	2	0	20200313_AS_ABAUM_REP3_4_F5.raw	4453607	31470426	15060221	27204780	29260662	1.37593e+06	8468244	667874	13478425	8490265	49
[R].icWVGLGLR.[A]	A0A0D5YC67	Urocanate hydratase OS=Acinetobacter baumannii OX=470 GN=hutU PE=3 SV=1	0	2	3.4086	20200313_AS_ABAUM_REP3_4_F8.raw	2.93179e+06	12398899	7.4922e+06	9788112	8235771	1.41215e+06	4444325	1.42876e+06	10170399	8482928	38
[R].dGLFcAk.[I]	A0A059ZHD8	DNA-directed RNA polymerase subunit beta' OS=Acinetobacter baumannii OX=470 GN=rpoC PE=3 SV=1	0	2	5.68327	20200313_AS_ABAUM_REP1_2_F4.raw	11000607	5.55866e+06	12476593	5656959	8195674	15026814	8555579	16753028	6629768	8480053	31
[K].fVSEEIVkLDRPELTAAR.[I]	X2KZW3	ETF domain-containing protein OS=Acinetobacter baumannii OX=470 GN=etfA PE=4 SV=1	2	4	0	20200313_AS_ABAUM_REP1_2_F5.raw	2.152e+06	3.1792e+06	1.35762e+06	3.27862e+06	4810524	4669970	8606348	2.66127e+06	7.49439e+06	8471712	35
[R].sFGAPHITk.[D]	V5VAH2	60 kDa chaperonin OS=Acinetobacter baumannii OX=470 GN=cpn60 PE=3 SV=1	0	3	25.433	20200313_AS_ABAUM_REP1_2_F6.raw	7070382	6.61089e+06	5.9855e+06	5.19726e+06	7.53507e+06	8654202	7.22327e+06	6.33364e+06	8096832	8469389	27
[M].gLFDFVk.[G]	V5VG70	LysM domain-containing protein OS=Acinetobacter baumannii OX=470 GN=lysM PE=4 SV=1	0	2	0	20200313_AS_ABAUM_REP1_2_F8.raw	986619	5652581	481604	6.17369e+06	9563218	2.28146e+06	8675817	689459	7.52374e+06	8465465	31
[K].gFQGGVk.[R]	V5V9M8	50S ribosomal protein L3 OS=Acinetobacter baumannii OX=470 GN=rplC PE=3 SV=1	0	2	2.04871	20200313_AS_ABAUM_REP3_4_F5.raw	45837272	26175864	40916508	23073626	24251902	12992455	8904227	16165186	11343642	8461513	37
[R].SPIWVGGGk.[T]	V5V9M5	50S ribosomal protein L4 OS=Acinetobacter baumannii OX=470 GN=rplD PE=3 SV=1	0	2	3.12819	20200313_AS_ABAUM_REP1_2_F4.raw	10885846	4.98962e+06	18294122	6.24244e+06	15015680	14014573	7229490	29844932	5985916	8460671	42
[K].aEDVLVER.[G]	A0A0D5YEI5	Glutamate dehydrogenase OS=Acinetobacter baumannii OX=470 GN=gdh PE=3 SV=1	0	2	0	20200313_AS_ABAUM_REP1_2_F1.raw	10922694	6.50533e+06	13550261	7.66872e+06	10871202	13324456	7.64088e+06	12343644	5.6897e+06	8459278	28
[R].aIDkAFLmPIEDVFSISGR.[G]	A0A081H5Y7	Elongation factor Tu OS=Acinetobacter baumannii OX=470 GN=tufB_2 PE=3 SV=1	1	3	0	20200313_AS_ABAUM_REP3_4_F7.raw	46438932	18069294	37411184	16205321	19366440	17930312	8.10593e+06	15343909	12023970	8452354	44
[K].aNVDDAVAk.[A]	V5VDA2	E1_dh domain-containing protein OS=Acinetobacter baumannii OX=470 GN=acoA PE=4 SV=1	0	2	0	20200313_AS_ABAUM_REP3_4_F1.raw	4.03194e+06	11692251	7.24855e+06	9701122	12035333	1.85585e+06	4.72302e+06	1.67465e+06	9223648	8448548	50
[R].wLVDAAAk.[R]	V5VG47	30S ribosomal protein S7 OS=Acinetobacter baumannii OX=470 GN=rpsG PE=3 SV=1	0	2	2.01877	20200313_AS_ABAUM_REP1_2_F5.raw	27657738	3.19731e+06	34358128	7.24329e+06	9436294	34224444	9112714	38151684	4.47572e+06	8427297	36
[K].sVDVAAk.[A]	V5VF95	Integration host factor subunit beta OS=Acinetobacter baumannii OX=470 GN=himD PE=3 SV=1	0	2	7.39839	20200313_AS_ABAUM_REP1_2_F3.raw	3.98548e+06	11920056	4.14832e+06	10770691	10987622	4.88816e+06	11031504	3.39903e+06	8237088	8408138	37
[R].LTAAEGLEk.[Y]	V5V9Z3	Transket_pyr domain-containing protein OS=Acinetobacter baumannii OX=470 GN=sucA PE=4 SV=1	0	2	28.5504	20200313_AS_ABAUM_REP1_2_F1.raw	6258811	4.95789e+06	9872974	6621518	13287365	8384653	8319987	15579350	6411371	8401343	61
[K].aAGDQEALAk.[A]	A0A0D5YHQ6	Ubiquinol oxidase subunit 2 OS=Acinetobacter baumannii OX=470 GN=cyoA PE=3 SV=1	0	2	0	20200313_AS_ABAUM_REP3_4_F1.raw	70984352	36930288	59573924	33460558	35069344	16269780	11257540	16181907	13869512	8391089	69
[R].gITILAk.[N]	A0A059ZL92	Tr-type G domain-containing protein OS=Acinetobacter baumannii OX=470 GN=typA PE=4 SV=1	0	2	11.6205	20200313_AS_ABAUM_REP1_2_F8.raw	10992210	4.72371e+06	13637698	4.71094e+06	7709195	15321026	7.17995e+06	20414848	5.48931e+06	8384337	39
[R].kGGPGITk.[S]	A0A0Q3NDS4	Urease accessory protein UreG OS=Acinetobacter baumannii OX=470 GN=ureG PE=3 SV=1	1	3	17.1776	20200313_AS_ABAUM_REP1_2_F6.raw	3.4658e+06	6588159	2.52653e+06	6.32728e+06	7.25612e+06	6044333	8864642	2.72722e+06	6.57255e+06	8380070	30
[K].aATEALk.[R]	A0A0D5YFF8	Dihydrolipoyllysine-residue succinyltransferase component of 2-oxoglutarate dehydrogenase complex OS=Acinetobacter baumannii OX=470 GN=sucB PE=3 SV=1	0	2	18.7633	20200313_AS_ABAUM_REP3_4_F3.raw	32604750	23226036	31256696	20980236	22722210	14375187	8796552	14244335	12367645	8378153	33
[K].vSkEETFGPLAPLFR.[F]	A0A0D5YDF1	Aldedh domain-containing protein OS=Acinetobacter baumannii OX=470 GN=gabD1 PE=3 SV=1	1	3	3.45845	20200313_AS_ABAUM_REP3_4_F7.raw	11221889	21604758	28514328	20064992	18400568	5397189	6.72156e+06	1.81854e+06	11507443	8371442	30
[R].wLVAEIEk.[G]	V5VHH2; U5QF36	HNS domain-containing protein OS=Acinetobacter baumannii OX=470 GN=A7934_18595 PE=4 SV=1; HNS domain-containing protein OS=Acinetobacter baumannii OX=470 GN=ABUW_4013 PE=4 SV=1	0	2	29.2185	20200313_AS_ABAUM_REP3_4_F4.raw	19238808	20099726	22955144	18662870	16731164	6341075	7.02058e+06	7725116	10763419	8365680	40
[R].lAGELLDAAEGk.[G]	V5VG47	30S ribosomal protein S7 OS=Acinetobacter baumannii OX=470 GN=rpsG PE=3 SV=1	0	2	2.60125	20200313_AS_ABAUM_REP1_2_F2.raw	13583806	3.45847e+06	16108402	4863813	8.36859e+06	19139500	6404854	23183486	5.60503e+06	8359628	29
[M].tTITLPALPYGYDDLAPHISk.[E]	V5VAU8	Superoxide dismutase OS=Acinetobacter baumannii OX=470 GN=sodB PE=3 SV=1	0	3	0.685134	20200313_AS_ABAUM_REP1_2_F5.raw	5.08914e+06	7.44613e+06	2.55522e+06	7244544	9589068	4.16832e+06	9431101	3.69969e+06	8862188	8.3397e+06	38
[K].sIVVLIER.[R]	V5V948	30S ribosomal protein S17 OS=Acinetobacter baumannii OX=470 GN=rpsQ PE=3 SV=1	0	2	23.46	20200313_AS_ABAUM_REP3_4_F5.raw	33127358	17049834	23717254	14878585	14970576	12058463	5.89197e+06	13539582	8672175	8.32314e+06	33
[K].vGEEVEIVGIkDTVk.[T]	A0A081H5Y7	Elongation factor Tu OS=Acinetobacter baumannii OX=470 GN=tufB_2 PE=3 SV=1	1	4	0	20200313_AS_ABAUM_REP1_2_F3.raw	6.87908e+06	6644062	7.45781e+06	5.90045e+06	8556909	8667351	8526893	4.81011e+06	7.49988e+06	8318509	29
[K].lLSPTEVLVk.[K]	V5VA59	Phosphoribosylaminoimidazole-succinocarboxamide synthase OS=Acinetobacter baumannii OX=470 GN=purC PE=3 SV=1	0	2	0	20200313_AS_ABAUM_REP1_2_F6.raw	9602381	5.83943e+06	12209829	5.89636e+06	8930440	13079641	7633896	13750009	6090828	8316324	55
[R].dSSAYAEGHVk.[G]	V5V9X4	Rhodanese domain-containing protein OS=Acinetobacter baumannii OX=470 GN=A7934_04220 PE=4 SV=1	0	3	2.31001	20200313_AS_ABAUM_REP1_2_F2.raw	5.50858e+06	6.2685e+06	5.86522e+06	5.86244e+06	9292468	7.28071e+06	9487434	6.98035e+06	7.49458e+06	8310058	49
[K].aLLDEQQLNQFR.[L]	V5V9I1	50S ribosomal protein L29 OS=Acinetobacter baumannii OX=470 GN=rpmC PE=3 SV=1	0	2	0.63452	20200313_AS_ABAUM_REP1_2_F3.raw	20724268	5.35157e+06	26162534	7412579	11825612	23305444	7.56789e+06	24768858	5628950	8.30407e+06	53
[K].lISAnGLSDAAEk.[V]	V5VBY1	Succinate--CoA ligase [ADP-forming] subunit beta OS=Acinetobacter baumannii OX=470 GN=sucC PE=3 SV=1	0	2	28.7294	20200313_AS_ABAUM_REP1_2_F3.raw	9019637	6868313	14110188	6836844	10064329	10279501	7.76086e+06	8863821	7.23456e+06	8.29964e+06	67
[K].gPFVDAHLFAk.[V]	V5V944	30S ribosomal protein S19 OS=Acinetobacter baumannii OX=470 GN=rpsS PE=3 SV=1	0	3	3.67612	20200313_AS_ABAUM_REP1_2_F7.raw	15918233	4568324	16110386	5.79837e+06	9275416	15960930	7.98906e+06	17118940	5749965	8294990	45
[K].qEQFSSSLFQk.[R]	A0A0E1JMR4	Heat shock protein OS=Acinetobacter baumannii OX=470 GN=ABUW_2868 PE=4 SV=1	0	3	7.1139	20200313_AS_ABAUM_REP1_2_F5.raw	4.03449e+06	5804299	5.6951e+06	5.03879e+06	6.67657e+06	6.41029e+06	8470676	5.87655e+06	6568752	8291480	34
[R].VEFSVVQGQk.[G]	A0A1A5UUC6	CSD_1 domain-containing protein OS=Acinetobacter baumannii OX=470 GN=cspG PE=4 SV=1	0	2	0	20200313_AS_ABAUM_REP1_2_F2.raw	10650834	7.67621e+06	7.33056e+06	8978604	15486609	13482609	9583590	5.78743e+06	6554424	8.29123e+06	43
[K].eLLEEPAk.[L]	A0A0D5YFF8	Dihydrolipoyllysine-residue succinyltransferase component of 2-oxoglutarate dehydrogenase complex OS=Acinetobacter baumannii OX=470 GN=sucB PE=3 SV=1	0	2	0	20200313_AS_ABAUM_REP3_4_F1.raw	19353502	27651988	30170548	24931472	28768712	7381138	6680952	7591981	9723170	8.29018e+06	46
[M].TTITLPALPYGYDDLAPHISk.[E]	V5VAU8	Superoxide dismutase OS=Acinetobacter baumannii OX=470 GN=sodB PE=3 SV=1	0	3	0.38094	20200313_AS_ABAUM_REP1_2_F4.raw	3.99242e+06	9499511	3218713	10057261	16875236	4712299	12314118	5.88478e+06	11734786	8288894	27
[K].eLLEEPAk.[L]	A0A0D5YFF8	Dihydrolipoyllysine-residue succinyltransferase component of 2-oxoglutarate dehydrogenase complex OS=Acinetobacter baumannii OX=470 GN=sucB PE=3 SV=1	0	2	2.80322	20200313_AS_ABAUM_REP1_2_F1.raw	10319101	12341374	13640997	14017657	20160362	7171394	8759059	6579152	7.26583e+06	8.28376e+06	40
[R].lSDRVNAIkPSPTLAVTNk.[A]	A0A0D5YGC7	Aminotransferase OS=Acinetobacter baumannii OX=470 GN=aspC PE=3 SV=1	2	4	4.51939	20200313_AS_ABAUM_REP1_2_F8.raw	7584923	3.20718e+06	5.25397e+06	3.30714e+06	5016973	14192495	8.13608e+06	11460521	6584326	8.26721e+06	28
[R].AFTVQGVALTk.[G]	V5V957	50S ribosomal protein L15 OS=Acinetobacter baumannii OX=470 GN=rplO PE=3 SV=1	0	2	24.9952	20200313_AS_ABAUM_REP1_2_F4.raw	5.73115e+06	4.99503e+06	9404932	5944694	10922009	8550343	7.6311e+06	15510231	6.47932e+06	8251724	37
[K].vGALIAER.[A]	V5V9P3	50S ribosomal protein L18 OS=Acinetobacter baumannii OX=470 GN=rplR PE=3 SV=1	0	2	1.45471	20200313_AS_ABAUM_REP3_4_F3.raw	64773912	20283508	32654912	17333684	17902278	18604314	7.0409e+06	21014664	11326458	8243948	39
[R].kSTPFAAQVAAEVAGk.[A]	V5V9J7	30S ribosomal protein S11 OS=Acinetobacter baumannii OX=470 GN=rpsK PE=3 SV=1	1	3	3.66128	20200313_AS_ABAUM_REP1_2_F5.raw	12519286	4.39408e+06	15828767	5.10766e+06	11129156	18806968	8901400	19963094	6068707	8238596	42
[R].tLAASGIk.[S]	A0A077GA87	Enoyl-[acyl-carrier-protein] reductase [NADH] OS=Acinetobacter baumannii OX=470 GN=fabI PE=3 SV=1	0	2	0	20200313_AS_ABAUM_REP1_2_F6.raw	12048342	5.41112e+06	15667324	6787720	8407522	12630049	6848618	16054097	5611024	8.22816e+06	43
[R].gVGSGENYHk.[V]	X2KZW3	ETF domain-containing protein OS=Acinetobacter baumannii OX=470 GN=etfA PE=4 SV=1	0	3	14.0854	20200313_AS_ABAUM_REP1_2_F2.raw	6.57415e+06	6676219	9048437	6869594	9645969	9177095	9396192	8.34727e+06	7.02842e+06	8.2274e+06	50
[K].gGTTHLDLPVFNTMk.[E]	A0A0Q1DNT0	Succinate--CoA ligase [ADP-forming] subunit alpha OS=Acinetobacter baumannii OX=470 GN=sucD PE=3 SV=1	0	3	0	20200313_AS_ABAUM_REP1_2_F5.raw	5.94458e+06	5014353	10375265	5525214	8754787	9019824	7968190	9488169	5.34072e+06	8.2214e+06	53
[R].qTWAVTk.[G]	V5VGL2	Trigger factor OS=Acinetobacter baumannii OX=470 GN=tig PE=3 SV=1	0	2	0	20200313_AS_ABAUM_REP1_2_F5.raw	20062456	7224438	24986010	8.15935e+06	10710151	19984992	8789206	24521558	6894293	8.22055e+06	29
[R].aQFETNFR.[N]	V5V9K9	Putative phospholipid-binding protein MlaC OS=Acinetobacter baumannii OX=470 GN=mlaC PE=4 SV=1	0	2	7.734	20200313_AS_ABAUM_REP1_2_F3.raw	8.31184e+06	5794806	9996756	17642956	10886929	11450134	9956950	13109456	6.60541e+06	8.21395e+06	30
[K].aTLISAAAR.[K]	V5VBX8	Succinate dehydrogenase flavoprotein subunit OS=Acinetobacter baumannii OX=470 GN=sdhA_2 PE=3 SV=1	0	2	21.9671	20200313_AS_ABAUM_REP1_2_F6.raw	10235113	6.70383e+06	8624493	6.11658e+06	7936200	12117022	8447714	11083077	6780829	8.20677e+06	37
[K].aVEYFLk.[E]	A0A0D5YFW7	Adenylosuccinate lyase OS=Acinetobacter baumannii OX=470 GN=purB PE=3 SV=1	0	2	12.6551	20200313_AS_ABAUM_REP3_4_F5.raw	40880256	20637440	32899534	17680370	19281224	11088741	7487119	19248522	9728072	8.20037e+06	34
[R].aLGLIQk.[N]	A0A0D5YMV6	Isoleucine--tRNA ligase OS=Acinetobacter baumannii OX=470 GN=ileS PE=3 SV=1	0	2	3.92515	20200313_AS_ABAUM_REP1_2_F8.raw	10920096	5207452	12608837	5779416	9003979	13455928	8221745	16710963	6083461	8196235	39
[K].vNPVLAR.[A]	V5V9Y8	Citrate synthase OS=Acinetobacter baumannii OX=470 GN=gltA PE=3 SV=1	0	2	11.4335	20200313_AS_ABAUM_REP1_2_F5.raw	6503069	6.35786e+06	6.04512e+06	7589281	9683272	7531560	7.90607e+06	5872661	6.79987e+06	8192385	33
[R].gYISPYFANk.[Q]	V5VAH2	60 kDa chaperonin OS=Acinetobacter baumannii OX=470 GN=cpn60 PE=3 SV=1	0	2	0	20200313_AS_ABAUM_REP1_2_F6.raw	8917053	4386143	10282808	5.00313e+06	9532735	9150224	6590886	8642990	5.69377e+06	8.18893e+06	41
[R].nVAEGIIAk.[F]	V5VFS5	Elongation factor G OS=Acinetobacter baumannii OX=470 GN=fusA PE=3 SV=1	0	2	0	20200313_AS_ABAUM_REP1_2_F4.raw	14714729	6148673	17662354	6713100	9404610	19090774	8853824	22562314	7.53403e+06	8182033	47
[R].aASNIIR.[E]	V5VBC2	30S ribosomal protein S2 OS=Acinetobacter baumannii OX=470 GN=rpsB PE=3 SV=1	0	2	3.80812	20200313_AS_ABAUM_REP1_2_F5.raw	15484505	5416527	19067366	4.91385e+06	7.06767e+06	19409232	6.9729e+06	24782268	6299551	8.18079e+06	37
[K].lcLQGLGLR.[R]	V5V9J2	50S ribosomal protein L30 OS=Acinetobacter baumannii OX=470 GN=rpmD PE=3 SV=1	0	2	0.23654	20200313_AS_ABAUM_REP1_2_F8.raw	21869386	3236295	26420540	5.81624e+06	8098013	28107828	7601348	26998886	4.47438e+06	8.16757e+06	42
[R].lIITYPASTGR.[N]	A0A0D5YER4	Thioredoxin domain-containing protein OS=Acinetobacter baumannii OX=470 GN=ahpC_2 PE=4 SV=1	0	2	0	20200313_AS_ABAUM_REP1_2_F6.raw	1.3583e+06	9619198	974107	11184491	10749874	2.32051e+06	12210997	874481	11289261	8161503	41
[R].gLTVTSTNAPISVPVGTATLGR.[I]	V5VHQ6	ATP synthase subunit beta OS=Acinetobacter baumannii OX=470 GN=atpD PE=3 SV=1	0	3	0	20200313_AS_ABAUM_REP3_4_F7.raw	22879666	13164226	20259122	14213536	11825696	6.85484e+06	3.30461e+06	11907918	6029914	8155088	66
[K].lLDESGLk.[L]	V5VBY1	Succinate--CoA ligase [ADP-forming] subunit beta OS=Acinetobacter baumannii OX=470 GN=sucC PE=3 SV=1	0	2	23.2408	20200313_AS_ABAUM_REP1_2_F3.raw	11963858	5.53936e+06	14882068	6.48622e+06	9684052	13566905	9331326	15083130	6380558	8.13064e+06	37
[K].dLQLIYNk.[L]	V5VHZ7	ATP synthase gamma chain OS=Acinetobacter baumannii OX=470 GN=atpG PE=3 SV=1	0	2	0	20200313_AS_ABAUM_REP1_2_F4.raw	13012848	7234427	14272185	6898513	10205472	13532670	8472958	16022017	7112163	8.12592e+06	41
[R].gAAISAQk.[A]	A0A0X3QXR9	50S ribosomal protein L22 OS=Acinetobacter baumannii OX=470 GN=rplV PE=3 SV=1	0	2	1.86554	20200313_AS_ABAUM_REP1_2_F4.raw	13798928	9892749	16898480	9344815	11640500	13757161	8.08544e+06	16241778	5.79401e+06	8124409	41
[K].AcFGPQLTTk.[L]	V5VAT1	Uncharacterized protein OS=Acinetobacter baumannii OX=470 GN=A7934_08110 PE=4 SV=1	0	2	19.1991	20200313_AS_ABAUM_REP1_2_F4.raw	3.82934e+06	6.11393e+06	4908376	7413991	10945033	6.44922e+06	8468985	5628010	7.30522e+06	8.11877e+06	47
[K].lDYLPVk.[V]	A0A0D5YET6	DUF3108 domain-containing protein OS=Acinetobacter baumannii OX=470 GN=ABUW_0459 PE=4 SV=1	0	2	29.4714	20200313_AS_ABAUM_REP3_4_F5.raw	7422178	20221862	15764872	17012118	16855862	2.32931e+06	5961282	2209332	10931658	8111477	34
[K].aGVPDHVGAVTINk.[L]	A0A0P0IDB6	Acetyl-CoA C-acetyltransferase family protein OS=Acinetobacter baumannii OX=470 GN=thlA_2 PE=3 SV=1	0	3	5.73386	20200313_AS_ABAUM_REP1_2_F4.raw	756899	6914226	363913	6.62161e+06	9672743	1.51632e+06	11398688	829419	9203779	8.10897e+06	37
[R].IGDLDTSATAk.[N]	V5VJ37	ATP synthase subunit alpha OS=Acinetobacter baumannii OX=470 GN=atpA PE=3 SV=1	0	2	11.2227	20200313_AS_ABAUM_REP3_4_F1.raw	41821004	22721500	47808884	24197194	34218712	13179210	7469718	18426082	9733290	8.10708e+06	52
[R].qWFTELk.[I]	V5VAG5	50S ribosomal protein L21 OS=Acinetobacter baumannii OX=470 GN=rplU PE=3 SV=1	0	2	23.8501	20200313_AS_ABAUM_REP3_4_F6.raw	58528004	18372846	31869970	15477560	15545932	15534644	7265734	20678920	10105033	8.10609e+06	26
[K].kALIVTDEGLFk.[F]	A0A059ZTW8	Fe-ADH domain-containing protein OS=Acinetobacter baumannii OX=470 GN=dhaT_1 PE=4 SV=1	1	3	19.1088	20200313_AS_ABAUM_REP1_2_F6.raw	3302363	8.25406e+06	916456	8479688	12923149	8081763	9237372	995086	7.19953e+06	8.1059e+06	58
[K].gQLPVYAR.[A]	V5VBD5	ErfK/YbiS/YcfS/YnhG family OS=Acinetobacter baumannii OX=470 GN=ykuD PE=4 SV=1	0	2	22.3884	20200313_AS_ABAUM_REP1_2_F4.raw	7.54471e+06	5.56921e+06	9297626	6187204	9507909	9054823	7167046	10840566	6.38539e+06	8.10569e+06	36
[K].gFSHGNHLDk.[L]	A0A059ZC72	Acyl-CoA dehydrogenase OS=Acinetobacter baumannii OX=470 GN=mmgC_6 PE=3 SV=1	0	4	5.71821	20200313_AS_ABAUM_REP1_2_F3.raw	197382	5835534	323068	5.06886e+06	9270439	504962	8751955	421074	8406190	8102769	32
[R].gEILGGmk.[Q]	V5V9N0	30S ribosomal protein S3 OS=Acinetobacter baumannii OX=470 GN=rpsC PE=3 SV=1	0	2	20.5278	20200313_AS_ABAUM_REP1_2_F4.raw	14554782	8941354	20384958	11597471	17491626	10662925	8026952	9691354	6.09589e+06	8.08946e+06	33
[K].nKVDPVEFFETTLEk.[V]	V5VG47	30S ribosomal protein S7 OS=Acinetobacter baumannii OX=470 GN=rpsG PE=3 SV=1	1	3	0	20200313_AS_ABAUM_REP1_2_F3.raw	10042249	4.66739e+06	12749660	6.17689e+06	11373767	15840513	8268205	19333424	6.47309e+06	8.08674e+06	33
[R].lEGNNAELGAk.[L]	V5VBY1	Succinate--CoA ligase [ADP-forming] subunit beta OS=Acinetobacter baumannii OX=470 GN=sucC PE=3 SV=1	0	2	22.3574	20200313_AS_ABAUM_REP3_4_F2.raw	36980528	23399592	29568382	18401772	17953628	12514821	6.98167e+06	14778136	10813708	8.08134e+06	68
[R].FNVLTSPHVNk.[D]	V5V940	30S ribosomal protein S10 OS=Acinetobacter baumannii OX=470 GN=rpsJ PE=3 SV=1	0	3	2.9411	20200313_AS_ABAUM_REP1_2_F4.raw	9104670	6.00372e+06	13572601	7.31847e+06	12661022	10569070	7.41121e+06	10963616	6.19901e+06	8.07741e+06	50
[K].aTVQLLGSGVILR.[E]	V5V8S6	Pyruvate dehydrogenase E1 component OS=Acinetobacter baumannii OX=470 GN=aceE PE=4 SV=1	0	2	3.51154	20200313_AS_ABAUM_REP1_2_F8.raw	6449344	4.89978e+06	8.10384e+06	5446829	7466336	8599378	7764723	11371140	6118686	8071075	81
[K].eGDLTVEk.[K]	V5VBJ4	Aconitate hydratase B OS=Acinetobacter baumannii OX=470 GN=acnB PE=3 SV=1	0	2	7.4869	20200313_AS_ABAUM_REP3_4_F1.raw	25626906	21327508	29302170	18624284	20318702	9779238	7115338	11534804	10276107	8.0634e+06	33
[R].gNYSMGLk.[E]	V5VB41	50S ribosomal protein L5 OS=Acinetobacter baumannii OX=470 GN=rplE PE=3 SV=1	0	2	0	20200313_AS_ABAUM_REP1_2_F6.raw	10332061	4.79512e+06	13895321	4696963	7403282	15434190	7218208	18534414	5195384	8.05194e+06	44
[K].mAVDLTFk.[S]	R9RIN9	TssB OS=Acinetobacter baumannii OX=470 GN=tssB PE=4 SV=1	0	2	12.4964	20200313_AS_ABAUM_REP1_2_F6.raw	14365334	5.30492e+06	5574797	7075237	7079425	28471812	11255994	6.40455e+06	8053918	8042776	42
[K].tPDIGVDk.[A]	A0A0D5YDY1	Dihydrolipoamide acetyltransferase component of pyruvate dehydrogenase complex OS=Acinetobacter baumannii OX=470 GN=aceF PE=3 SV=1	0	2	25.6093	20200313_AS_ABAUM_REP1_2_F2.raw	9778119	9556870	13800585	9714740	11924776	10110171	8194847	9501559	7.68982e+06	8040293	35
[R].qQFALNDHELQELAk.[Q]	V5VBF2	Phosphoenolpyruvate synthase OS=Acinetobacter baumannii OX=470 GN=ppsA PE=3 SV=1	0	3	4.14846	20200313_AS_ABAUM_REP3_4_F3.raw	21860706	16859940	22083870	15317046	15571904	7362853	5703083	5.7695e+06	9910877	8.02438e+06	39
[R].TPVQPADTGk.[G]	V5VBJ4	Aconitate hydratase B OS=Acinetobacter baumannii OX=470 GN=acnB PE=3 SV=1	0	2	4.18837	20200313_AS_ABAUM_REP1_2_F1.raw	6.97032e+06	6.01478e+06	9980561	7.21053e+06	12963846	9114128	7959476	9216869	6.42716e+06	8.01139e+06	46
[K].lADEVEATLk.[A]	V5VDL1	30S ribosomal protein S1 OS=Acinetobacter baumannii OX=470 GN=rpsA PE=3 SV=1	0	2	0.334513	20200313_AS_ABAUM_REP3_4_F1.raw	46053024	18566166	32098714	14222186	16231055	15724858	6138116	19389608	10181693	8.00076e+06	59
[R].sPAELGSTMLQVLk.[E]	A0A0Q1DNT0	Succinate--CoA ligase [ADP-forming] subunit alpha OS=Acinetobacter baumannii OX=470 GN=sucD PE=3 SV=1	0	3	3.41966	20200313_AS_ABAUM_REP3_4_F7.raw	34066620	23984766	35746340	22693288	22996320	12654547	7048134	13025269	10728888	7999980	50
[R].kGINTGIVAER.[F]	A0A0D8V0S3; A0A086HW22	Glutaredoxin domain-containing protein OS=Acinetobacter baumannii OX=470 GN=ahpF1 PE=4 SV=1; Glutaredoxin domain-containing protein OS=Acinetobacter baumannii OX=470 GN=ahpF_1 PE=4 SV=1	1	3	8.50033	20200313_AS_ABAUM_REP1_2_F5.raw	7307609	5.9679e+06	9081672	5.65261e+06	7770855	10153930	8391961	10140748	7145020	7989281	32
[R].eVLTSFk.[G]	V5VAW6	Tol-Pal system protein TolB OS=Acinetobacter baumannii OX=470 GN=tolB PE=3 SV=1	0	2	21.3096	20200313_AS_ABAUM_REP1_2_F5.raw	5.92596e+06	5178630	5940516	6.14692e+06	9189808	7899418	8661819	7638203	6.66892e+06	7.98436e+06	26
[K].iSGWEGADVAkAEVLk.[A]	V5VHL7	Inorganic pyrophosphatase OS=Acinetobacter baumannii OX=470 GN=ppa PE=3 SV=1	1	3	3.53299	20200313_AS_ABAUM_REP1_2_F5.raw	5.85623e+06	1.3122e+06	5055587	1.33544e+06	2.10426e+06	13109242	7.1808e+06	21775556	5.89265e+06	7.98425e+06	36
[K].aTGFPIAk.[I]	A0A081H230	Carbamoyl-phosphate synthase large chain OS=Acinetobacter baumannii OX=470 GN=carB PE=3 SV=1	0	2	15.5974	20200313_AS_ABAUM_REP3_4_F7.raw	34161600	21611080	29514250	18811178	18615234	11549964	7265779	14557233	10708476	7.9744e+06	42
[K].iIPEELVPVTPIGR.[F]	A0A0E1JRA6	Catalase OS=Acinetobacter baumannii OX=470 GN=katE PE=3 SV=1	0	2	0	20200313_AS_ABAUM_REP3_4_F4.raw	2.88821e+06	21569910	10812828	19540120	19514628	739932	7.30528e+06	1.15073e+06	11453878	7.95929e+06	44
[R].sSAEDIELALDAAHk.[A]	A0A0D5YHC0	Aldedh domain-containing protein OS=Acinetobacter baumannii OX=470 GN=ald1 PE=3 SV=1	0	3	5.82998	20200313_AS_ABAUM_REP1_2_F1.raw	2.58884e+06	7.38547e+06	702834	8.36284e+06	10512037	6.71091e+06	7.98923e+06	1.03949e+06	6356041	7957122	69
[K].gIPFVAATAVALSQTHNk.[S]	A0A0D5YCC6	Orotate phosphoribosyltransferase OS=Acinetobacter baumannii OX=470 GN=pyrE PE=3 SV=1	0	3	16.901	20200313_AS_ABAUM_REP1_2_F8.raw	2.16046e+06	4.43987e+06	4.27918e+06	6201201	6.92266e+06	4.98742e+06	9658414	4905457	8.08921e+06	7955963	45
[K].lAEGGVk.[Q]	Q20HS3	DNA-directed RNA polymerase subunit beta OS=Acinetobacter baumannii OX=470 GN=rpoB PE=3 SV=1	0	2	4.39945	20200313_AS_ABAUM_REP1_2_F3.raw	14175831	6.01961e+06	17692714	6147529	8064606	18737802	7.69246e+06	18526508	5966974	7.94981e+06	29
[K].sIAESIVYGALER.[V]	V5VG47	30S ribosomal protein S7 OS=Acinetobacter baumannii OX=470 GN=rpsG PE=3 SV=1	0	2	28.7672	20200313_AS_ABAUM_REP1_2_F4.raw	12604598	5211720	14622200	5.88926e+06	7.84563e+06	17163640	7837698	18102740	6021235	7.92167e+06	48
[R].kLSFTGSTQVGR.[I]	A0A0D5YDF1	Aldedh domain-containing protein OS=Acinetobacter baumannii OX=470 GN=gabD1 PE=3 SV=1	1	3	2.39158	20200313_AS_ABAUM_REP1_2_F8.raw	3.29253e+06	4.32543e+06	1.68167e+06	4475958	5807750	5.99994e+06	6166664	1.93507e+06	6.38642e+06	7909006	45
[-].mNHSVLSk.[F]	A0A0D5YJZ2	1,2-phenylacetyl-CoA epoxidase, subunit C OS=Acinetobacter baumannii OX=470 GN=paaI2 PE=4 SV=1	0	3	15.4969	20200313_AS_ABAUM_REP1_2_F6.raw	543926	6570208	656139	7439787	9258597	1.2154e+06	8795900	907648	6.76677e+06	7885510	29
[K].iNDPAWNk.[D]	V5VB88	Malate dehydrogenase OS=Acinetobacter baumannii OX=470 GN=mdh PE=3 SV=1	0	2	20.5685	20200313_AS_ABAUM_REP3_4_F4.raw	14297438	23590528	25791706	18372050	18160562	5.24362e+06	6575110	5.29309e+06	9238467	7.88431e+06	28
[K].LTEEAMk.[A]	V5VAT1	Uncharacterized protein OS=Acinetobacter baumannii OX=470 GN=A7934_08110 PE=4 SV=1	0	2	8.92311	20200313_AS_ABAUM_REP3_4_F1.raw	12878977	25005190	28226546	27567246	27532514	4790985	7.37309e+06	3.94799e+06	12597932	7.88095e+06	46
[R].eFNEALVHQVVTAYLAGGR.[Q]	V5V9M5	50S ribosomal protein L4 OS=Acinetobacter baumannii OX=470 GN=rplD PE=3 SV=1	0	3	0	20200313_AS_ABAUM_REP1_2_F6.raw	10826266	5.42278e+06	14507167	4863257	8164795	16475102	6.79214e+06	15591837	5972351	7.86698e+06	58
[R].aFVPENLLATVQEk.[L]	A0A0D5YJ38	Bifunctional protein PaaZ OS=Acinetobacter baumannii OX=470 GN=paaN PE=4 SV=1	0	3	5.87466	20200313_AS_ABAUM_REP1_2_F5.raw	447616	6115699	435528	7.16411e+06	10023629	1.40167e+06	9588176	629185	7641330	7.85927e+06	43
[K].VLVQGFTGk.[N]	A0A0Q1DNT0	Succinate--CoA ligase [ADP-forming] subunit alpha OS=Acinetobacter baumannii OX=470 GN=sucD PE=3 SV=1	0	2	0	20200313_AS_ABAUM_REP1_2_F5.raw	8463077	3.98948e+06	13046951	5953032	11798506	10869119	7728069	22588248	5.50733e+06	7.85329e+06	47
[R].gDYYIDk.[T]	A0A0B9W7U0	Omp25 OS=Acinetobacter baumannii OX=470 GN=ABUW_0166 PE=4 SV=1	0	2	28.4974	20200313_AS_ABAUM_REP1_2_F2.raw	3.7835e+06	10771798	2.44511e+06	23719796	13913569	7656542	21376404	4577414	9673931	7.84499e+06	32
[K].aAIEAAGGkVEE.[-]	V5V957	50S ribosomal protein L15 OS=Acinetobacter baumannii OX=470 GN=rplO PE=3 SV=1	1	2	0.392307	20200313_AS_ABAUM_REP3_4_F1.raw	54832748	16905022	33575544	16301437	16496414	17306624	6.89226e+06	20488044	8121551	7835466	40
[K].iADNQNSLR.[A]	A0A0E1JRA6	Catalase OS=Acinetobacter baumannii OX=470 GN=katE PE=3 SV=1	0	2	1.0074	20200313_AS_ABAUM_REP1_2_F1.raw	1.0668e+06	5794612	586752	7.65971e+06	9204896	1.61265e+06	11001353	579250	7842918	7828520	34
[K].TTVTGVEmFRk.[L]	A0A081H5Y7	Elongation factor Tu OS=Acinetobacter baumannii OX=470 GN=tufB_2 PE=3 SV=1	1	3	2.69626	20200313_AS_ABAUM_REP1_2_F3.raw	12197195	4427372	11923736	5064985	9447864	13267556	7003959	15962395	6.43621e+06	7828020	28
[R].VkQAVAEQLGLk.[A]	V5VGC7	Acyl carrier protein OS=Acinetobacter baumannii OX=470 GN=acpP PE=3 SV=1	1	3	3.16615	20200313_AS_ABAUM_REP3_4_F5.raw	42678200	33645344	46667048	22278580	39169988	9678546	7051581	10621835	9902983	7.81054e+06	48
[K].vYYDLLEk.[R]	V5V9Z3	Transket_pyr domain-containing protein OS=Acinetobacter baumannii OX=470 GN=sucA PE=4 SV=1	0	2	10.8928	20200313_AS_ABAUM_REP1_2_F4.raw	7890170	4588468	8848765	5752280	7578528	8702444	8041137	11383539	5.81114e+06	7.80682e+06	34
[K].aALDYGLk.[N]	V5V9J7	30S ribosomal protein S11 OS=Acinetobacter baumannii OX=470 GN=rpsK PE=3 SV=1	0	2	27.4437	20200313_AS_ABAUM_REP1_2_F4.raw	12060427	3.96543e+06	14406897	4.62774e+06	7.57792e+06	15249892	5.85383e+06	22314066	2.46324e+06	7.7954e+06	40
[K].mAGHLGDER.[V]	V5V9M8	50S ribosomal protein L3 OS=Acinetobacter baumannii OX=470 GN=rplC PE=3 SV=1	0	3	4.96624	20200313_AS_ABAUM_REP1_2_F2.raw	13396142	3926122	19492776	5.14873e+06	7326295	21320664	6864696	22054174	4.27355e+06	7.79513e+06	34
[K].nVPGVLSk.[I]	V5V9G0	ACT domain-containing protein OS=Acinetobacter baumannii OX=470 GN=serA PE=3 SV=1	0	2	0	20200313_AS_ABAUM_REP3_4_F7.raw	31325166	19145578	28037878	15999455	14703122	9959329	5845845	9700098	9797755	7789687	38
[R].eASDEAPFSALAFk.[I]	V5VFS5	Elongation factor G OS=Acinetobacter baumannii OX=470 GN=fusA PE=3 SV=1	0	3	3.22174	20200313_AS_ABAUM_REP3_4_F3.raw	46780396	16856712	26506760	14589972	17467424	15592051	6.59253e+06	17981510	8668368	7783327	48
[K].aLDATIASITEALk.[K]	V5VDU0	DNA-binding protein HU OS=Acinetobacter baumannii OX=470 GN=hupB PE=3 SV=1	0	3	4.15171	20200313_AS_ABAUM_REP1_2_F5.raw	5.50191e+06	5.78146e+06	5557635	7.15135e+06	10231667	8028110	8649097	4908211	6.67429e+06	7781073	41
[K].lGDLGPYGk.[Q]	A0A0D5YNP8	Aldedh domain-containing protein OS=Acinetobacter baumannii OX=470 GN=mmsA1 PE=4 SV=1	0	2	15.3788	20200313_AS_ABAUM_REP1_2_F4.raw	780826	5257883	1.05474e+06	6.13531e+06	9145159	1.62428e+06	7.90636e+06	1.2726e+06	5.88829e+06	7775738	37
[R].eGEISIAk.[R]	V5V9Y3	RNA polymerase sigma factor RpoD OS=Acinetobacter baumannii OX=470 GN=rpoD PE=3 SV=1	0	2	4.29946	20200313_AS_ABAUM_REP1_2_F2.raw	8363948	5.97815e+06	10729722	6.56538e+06	9731117	10636124	8836121	11949387	6.32083e+06	7.77325e+06	30
[K].qLIDVIk.[Q]	V5V9M9	Response regulatory domain-containing protein OS=Acinetobacter baumannii OX=470 GN=pleD_1 PE=4 SV=1	0	2	14.9608	20200313_AS_ABAUM_REP1_2_F5.raw	12113429	3.89737e+06	7.18354e+06	4.73967e+06	8786055	15672687	6.52483e+06	6575460	4878974	7.76955e+06	36
[M].aLTNEEILNAVAEk.[T]	V5VHN5	50S ribosomal protein L7/L12 OS=Acinetobacter baumannii OX=470 GN=rplL PE=3 SV=1	0	2	0	20200313_AS_ABAUM_REP3_4_F3.raw	40408256	16218648	31758106	15084363	16863762	15659299	7.55799e+06	17523140	8095500	7.76682e+06	28
[R].aASGENAPTYDkLDGLR.[T]	V5VFN0	Adenylate kinase OS=Acinetobacter baumannii OX=470 GN=adk PE=3 SV=1	1	3	3.00022	20200313_AS_ABAUM_REP3_4_F3.raw	27636026	16639056	24798964	14505122	14885154	9207962	6.09578e+06	10317474	9751655	7.76209e+06	33
[K].vRPDVLAFQQk.[I]	V5V9Y3	RNA polymerase sigma factor RpoD OS=Acinetobacter baumannii OX=470 GN=rpoD PE=3 SV=1	1	3	4.61781	20200313_AS_ABAUM_REP1_2_F6.raw	7.7258e+06	5072164	8628374	4973142	8.38216e+06	10615041	7.80315e+06	10453292	6786067	7759974	36
[K].qLIPNTk.[N]	A0A0D5YKI0	DUF4142 domain-containing protein OS=Acinetobacter baumannii OX=470 GN=ABUW_2679 PE=4 SV=1	0	2	0	20200313_AS_ABAUM_REP3_4_F6.raw	1.89691e+06	30118198	9499702	23451698	30357376	1.33363e+06	6367972	1.18604e+06	13871473	7738263	30
[K].qLVEFQk.[Q]	W8FNF9	Peptidyl-prolyl cis-trans isomerase OS=Acinetobacter baumannii OX=470 GN=fklB PE=3 SV=1	0	2	10.4568	20200313_AS_ABAUM_REP3_4_F4.raw	14111378	16282393	19960012	13883104	13783117	4.70852e+06	5.39975e+06	3.0267e+06	8648789	7.727e+06	33
[K].sQLAWIR.[Q]	A0A059ZMM7	LprI domain-containing protein OS=Acinetobacter baumannii OX=470 GN=A7934_19735 PE=4 SV=1	0	2	0	20200313_AS_ABAUM_REP1_2_F7.raw	3432080	5647037	2.06189e+06	5.64693e+06	7.58158e+06	5.04592e+06	8912641	2381383	7.45033e+06	7725035	31
[K].dLDATSPk.[L]	R9RIP4	Hcp family protein OS=Acinetobacter baumannii OX=470 GN=hcp PE=4 SV=1	0	2	0	20200313_AS_ABAUM_REP3_4_F1.raw	16933072	11728737	17114530	10768330	11282875	5.82114e+06	5177393	4.15272e+06	8882788	7.72279e+06	34
[K].qTLLYTGk.[A]	V5VA59	Phosphoribosylaminoimidazole-succinocarboxamide synthase OS=Acinetobacter baumannii OX=470 GN=purC PE=3 SV=1	0	2	5.91522	20200313_AS_ABAUM_REP1_2_F5.raw	9925402	6250213	11392924	5544675	7.94224e+06	12757288	8.09612e+06	11521034	6290966	7.71887e+06	41
[R].aIDkAFLmPIEDVFSISGR.[G]	A0A081H5Y7	Elongation factor Tu OS=Acinetobacter baumannii OX=470 GN=tufB_2 PE=3 SV=1	1	3	0.120079	20200313_AS_ABAUM_REP3_4_F6.raw	43982488	15851044	29790688	12464925	15358162	12335797	6.09615e+06	12931932	7.0971e+06	7706497	45
[R].LINAEGk.[S]	A0A0E1JRA6	Catalase OS=Acinetobacter baumannii OX=470 GN=katE PE=3 SV=1	0	2	0	20200313_AS_ABAUM_REP1_2_F2.raw	1.06595e+06	4565367	454415	10992330	17184514	2.01743e+06	12124491	821316	8238819	7705810	34
[K].sIVVLIER.[R]	V5V948	30S ribosomal protein S17 OS=Acinetobacter baumannii OX=470 GN=rpsQ PE=3 SV=1	0	2	3.29451	20200313_AS_ABAUM_REP1_2_F5.raw	11287660	5.03781e+06	14935743	6.07706e+06	7548369	18597828	7.49684e+06	16687056	6506430	7.70276e+06	43
[R].qISLLLR.[R]	V5VJ37	ATP synthase subunit alpha OS=Acinetobacter baumannii OX=470 GN=atpA PE=3 SV=1	0	2	0	20200313_AS_ABAUM_REP1_2_F7.raw	9516218	3875834	10977484	4.65485e+06	6199570	13384137	6413924	15025368	5.83446e+06	7699066	40
[R].nTVScGSIEHk.[M]	A0A0D5YD37	Acyl-CoA dehydrogenase OS=Acinetobacter baumannii OX=470 GN=ABUW_0374 PE=3 SV=1	0	3	26.5765	20200313_AS_ABAUM_REP1_2_F3.raw	1.02067e+06	1.5088e+06	862984	1.88165e+06	2.26911e+06	1.47914e+06	2.11236e+06	1070933	2.85146e+06	7691075	46
[K].fSGWTEEQFk.[A]	V5VB11	2,3,4,5-tetrahydropyridine-2,6-dicarboxylate N-succinyltransferase OS=Acinetobacter baumannii OX=470 GN=dapD PE=3 SV=1	0	2	14.9155	20200313_AS_ABAUM_REP1_2_F4.raw	9169118	4.81659e+06	12018792	5.16476e+06	7.64773e+06	12407922	7363520	12420472	6117630	7685102	45
[R].mPLVQQk.[V]	A0A0D5YNP4	Chaperone protein DnaK OS=Acinetobacter baumannii OX=470 GN=dnaK PE=2 SV=1	0	2	1.17672	20200313_AS_ABAUM_REP3_4_F5.raw	42039144	14104071	29599888	11090076	13776954	8605273	5096652	11095329	5879525	7677169	33
[K].fVGNLTFVR.[V]	V5VFS5	Elongation factor G OS=Acinetobacter baumannii OX=470 GN=fusA PE=3 SV=1	0	2	0	20200313_AS_ABAUM_REP3_4_F8.raw	34569788	16774494	21643448	14617682	12978993	10570548	5.24039e+06	12405787	8.17692e+06	7.66926e+06	40
[R].gAMQcILAELVR.[Q]	V5V9M5	50S ribosomal protein L4 OS=Acinetobacter baumannii OX=470 GN=rplD PE=3 SV=1	0	2	1.07469	20200313_AS_ABAUM_REP1_2_F7.raw	8678320	3.46003e+06	14302365	3549687	6.26171e+06	14502489	5.83861e+06	22419442	4.88006e+06	7667230	55
[R].lAGELLDAAEGk.[G]	V5VG47	30S ribosomal protein S7 OS=Acinetobacter baumannii OX=470 GN=rpsG PE=3 SV=1	0	2	5.28981	20200313_AS_ABAUM_REP3_4_F2.raw	64060244	21413264	32403818	16349285	16711316	21237990	6.10506e+06	22270420	8.233e+06	7.66627e+06	65
[R].TEVELLk.[T]	V5V9Q1	DNA-directed RNA polymerase subunit alpha OS=Acinetobacter baumannii OX=470 GN=rpoA PE=3 SV=1	0	2	11.6989	20200313_AS_ABAUM_REP1_2_F1.raw	11484172	5929899	16888490	6734834	13543900	12757724	7172916	17498848	6506109	7.66566e+06	34
[R].aGDQVIDDSALNkLEk.[M]	V5VHK4	ATP synthase subunit delta OS=Acinetobacter baumannii OX=470 GN=atpH PE=3 SV=1	1	3	1.82999	20200313_AS_ABAUM_REP1_2_F2.raw	9480540	4452172	11816336	4.84002e+06	8.21666e+06	14042810	7629670	16478186	5528941	7.65671e+06	52
[K].gPTSAQAVVk.[Q]	A0A0D8GUP9	Uncharacterized protein OS=Acinetobacter baumannii OX=470 GN=ABUW_0630 PE=4 SV=1	0	2	14.1944	20200313_AS_ABAUM_REP1_2_F4.raw	4.87964e+06	6.69954e+06	5328519	7.98631e+06	12822285	5614988	7339072	4.08396e+06	6.42957e+06	7646091	61
[-].mDVILLQR.[I]	A0A1A5UJ33	50S ribosomal protein L9 OS=Acinetobacter baumannii OX=470 GN=rplI PE=3 SV=1	0	2	8.62243	20200313_AS_ABAUM_REP1_2_F5.raw	9199764	2752344	15672414	3856883	6.29843e+06	17100586	6.20196e+06	20315316	4.2003e+06	7641243	26
[R].sTTELDAAk.[A]	V5VAE8	7-cyano-7-deazaguanine synthase OS=Acinetobacter baumannii OX=470 GN=queC PE=3 SV=1	0	2	0	20200313_AS_ABAUM_REP1_2_F1.raw	9981649	5557519	12358011	6.28448e+06	7841537	12497881	7.23154e+06	15891937	6.95411e+06	7.63269e+06	54
[R].IGVNAPk.[E]	V5VF49	Translational regulator CsrA OS=Acinetobacter baumannii OX=470 GN=csrA PE=3 SV=1	0	2	21.4613	20200313_AS_ABAUM_REP3_4_F3.raw	21935774	16257642	24342580	17242112	30393274	8750368	6556656	11336827	8529895	7.62662e+06	28
[M].aLTNEEILNAVAEk.[T]	V5VHN5	50S ribosomal protein L7/L12 OS=Acinetobacter baumannii OX=470 GN=rplL PE=3 SV=1	0	3	3.25507	20200313_AS_ABAUM_REP1_2_F3.raw	11950197	4729825	15332413	4959157	8.17795e+06	16189995	7.19553e+06	19578432	6.28704e+06	7625217	46
[K].lHAHDENNVAk.[I]	V5V948	30S ribosomal protein S17 OS=Acinetobacter baumannii OX=470 GN=rpsQ PE=3 SV=1	0	4	0	20200313_AS_ABAUM_REP3_4_F2.raw	8.05685e+06	22053560	20169288	18361442	16682919	5.14046e+06	6.78635e+06	5.63792e+06	10468663	7607733	39
[R].sAMALGADR.[G]	A0A0E4HMY3	ETF domain-containing protein OS=Acinetobacter baumannii OX=470 GN=etfB PE=4 SV=1	0	2	12.43	20200313_AS_ABAUM_REP1_2_F3.raw	4.71327e+06	4733202	6485707	5084397	6.48883e+06	7486159	7.25057e+06	7879703	5172664	7607579	45
[R].aASNIIR.[E]	V5VBC2	30S ribosomal protein S2 OS=Acinetobacter baumannii OX=470 GN=rpsB PE=3 SV=1	0	2	0.397942	20200313_AS_ABAUM_REP3_4_F5.raw	62015252	21636362	37240908	17751194	18867434	20637094	7815740	25681588	10940522	7.60329e+06	29
[K].aREVPAAISk.[A]	V5VB46	30S ribosomal protein S5 OS=Acinetobacter baumannii OX=470 GN=rpsE PE=3 SV=1	1	3	7.86289	20200313_AS_ABAUM_REP1_2_F4.raw	14914183	3.28177e+06	18084514	3877301	6.21097e+06	26663004	3.62866e+06	43834532	6451839	7.60141e+06	36
[R].eGTDLQLk.[S]	V5V961	30S ribosomal protein S4 OS=Acinetobacter baumannii OX=470 GN=rpsD PE=3 SV=1	0	2	1.56971	20200313_AS_ABAUM_REP3_4_F1.raw	50691540	17024764	31197466	16081651	16348105	17034972	7.16646e+06	19472968	8655904	7.60141e+06	38
[K].aAQYVHSHPGEVcPAk.[W]	V5VEN5	Alkyl hydroperoxide reductase C OS=Acinetobacter baumannii OX=470 GN=ahpC_2 PE=3 SV=1	0	3	27.8976	20200313_AS_ABAUM_REP3_4_F3.raw	13368925	17663058	20503798	17107652	16315140	5328043	6.23705e+06	3.73351e+06	9439277	7.59583e+06	25
[K].lVEGIATLAAAFADkPVIVR.[M]	V5VBF2	Phosphoenolpyruvate synthase OS=Acinetobacter baumannii OX=470 GN=ppsA PE=3 SV=1	1	3	0	20200313_AS_ABAUM_REP3_4_F8.raw	18509222	17551232	21734244	15473632	15811068	4.94857e+06	5396368	4398798	10399475	7592785	62
[K].vGLDSGVAGk.[S]	A0A0D7RP14	Acetylornithine aminotransferase OS=Acinetobacter baumannii OX=470 GN=argD PE=3 SV=1	0	2	0	20200313_AS_ABAUM_REP1_2_F3.raw	6008198	5.52577e+06	5.44032e+06	6.34212e+06	8.06278e+06	9023612	7993397	6265827	6.95809e+06	7.58964e+06	28
[R].gGkQSEYSLQLR.[E]	V5V961	30S ribosomal protein S4 OS=Acinetobacter baumannii OX=470 GN=rpsD PE=3 SV=1	1	3	7.66358	20200313_AS_ABAUM_REP3_4_F4.raw	62945792	12813779	30367406	12474554	12567605	22600962	7615668	25400158	9418393	7.58945e+06	27
[R].fNVLTSPHVNk.[D]	V5V940	30S ribosomal protein S10 OS=Acinetobacter baumannii OX=470 GN=rpsJ PE=3 SV=1	0	3	2.2034	20200313_AS_ABAUM_REP3_4_F8.raw	37528272	17750266	26989572	14722465	13461792	11179829	5781329	11981974	8709373	7583203	44
[R].lILEIAPAVAk.[A]	A0A059ZKD0	Malate dehydrogenase OS=Acinetobacter baumannii OX=470 GN=maeB PE=4 SV=1	0	2	6.9486	20200313_AS_ABAUM_REP1_2_F6.raw	7.20922e+06	4280798	8319565	4.08717e+06	6199947	11475640	6163712	11202448	4.97576e+06	7.57058e+06	51
[K].iIkVEVDPLVGLQPFQAR.[E]	V5VBY1	Succinate--CoA ligase [ADP-forming] subunit beta OS=Acinetobacter baumannii OX=470 GN=sucC PE=3 SV=1	1	3	0	20200313_AS_ABAUM_REP1_2_F7.raw	7594531	3.74568e+06	7897106	4465351	5779551	10493064	7099901	11637806	5.63117e+06	7.56972e+06	42
[K].aNPSPPIGPALGQR.[G]	V5VH51	50S ribosomal protein L11 OS=Acinetobacter baumannii OX=470 GN=rplK PE=3 SV=1	0	2	0	20200313_AS_ABAUM_REP1_2_F5.raw	15740836	3.42155e+06	20990456	4.11455e+06	7.99369e+06	21153872	6396703	38175096	4068131	7.56174e+06	48
[R].gGQPEFIDDEV.[-]	V5V8V8	Ribosomal subunit interface protein OS=Acinetobacter baumannii OX=470 GN=AB895_1352 PE=4 SV=1	0	2	8.82672	20200313_AS_ABAUM_REP1_2_F1.raw	3418809	4456683	3.06734e+06	4898726	9121801	5137488	6.33131e+06	2.54923e+06	5.47056e+06	7560770	53
[R].FkATAnGFk.[R]	V5VGN6	50S ribosomal protein L35 OS=Acinetobacter baumannii OX=470 GN=rpmI PE=3 SV=1	1	3	18.7862	20200313_AS_ABAUM_REP1_2_F5.raw	8409147	5.50628e+06	10305815	5882136	9175677	11038718	8661532	12335537	5368012	7.55773e+06	28
[R].gQIADLAk.[T]	A0A0D5YJ59	3-hydroxybutyrate dehydrogenase OS=Acinetobacter baumannii OX=470 GN=bdhA PE=4 SV=1	0	2	11.7699	20200313_AS_ABAUM_REP1_2_F4.raw	2164968	6.4908e+06	1.82024e+06	5.90725e+06	8573818	3.06222e+06	9768686	2293427	8172893	7553658	40
[R].gSTLLEDFILR.[E]	A0A0E1JRA6	Catalase OS=Acinetobacter baumannii OX=470 GN=katE PE=3 SV=1	0	2	22.4799	20200313_AS_ABAUM_REP1_2_F5.raw	909085	5445100	626616	8478699	11224472	1.93569e+06	11455334	1.07347e+06	8005154	7.54741e+06	55
[K].gSAQSLR.[Q]	A0A077GNR7	Adenosylhomocysteinase OS=Acinetobacter baumannii OX=470 GN=ahcY PE=3 SV=1	0	2	27.1081	20200313_AS_ABAUM_REP3_4_F2.raw	22381238	14757408	20277050	16189063	16329263	6.20966e+06	6.00457e+06	7.93308e+06	8201914	7.54704e+06	25
[R].fkITPEQLEAAITPNTR.[L]	A0A0D5YGC7	Aminotransferase OS=Acinetobacter baumannii OX=470 GN=aspC PE=3 SV=1	1	3	0	20200313_AS_ABAUM_REP3_4_F7.raw	28282192	14109414	24360164	13443331	13568176	10074795	5.41814e+06	11492257	7.99324e+06	7.54701e+06	47
[K].fSSQTIAk.[F]	V5VG47	30S ribosomal protein S7 OS=Acinetobacter baumannii OX=470 GN=rpsG PE=3 SV=1	0	2	23.5028	20200313_AS_ABAUM_REP3_4_F7.raw	52643480	18185504	28060328	14031292	13335918	16060713	6.71262e+06	16064046	9155784	7542599	44
[R].dEALkAEAEGFAk.[A]	A0A0D5YMY7	Fatty acid oxidation complex subunit alpha OS=Acinetobacter baumannii OX=470 GN=fadB PE=3 SV=1	1	3	12.4242	20200313_AS_ABAUM_REP1_2_F2.raw	4.05698e+06	7747286	3.34551e+06	8.02455e+06	11086796	4.80069e+06	9600726	2.76645e+06	7.85956e+06	7.53965e+06	35
[K].eAQMEAVQR.[D]	A0A0D5YMK3	D-amino acid dehydrogenase OS=Acinetobacter baumannii OX=470 GN=dadA2 PE=3 SV=1	0	2	16.3465	20200313_AS_ABAUM_REP1_2_F1.raw	7.39349e+06	4071129	6889084	5320456	7.85817e+06	10575373	4422141	8136635	3950248	7539447	37
[K].gISAFLVPR.[E]	V5VJ90	Acyl-CoA dehydrogenase OS=Acinetobacter baumannii OX=470 GN=mmgC_8 PE=3 SV=1	0	2	6.98577	20200313_AS_ABAUM_REP1_2_F8.raw	1.04829e+06	4.73163e+06	507583	5345011	7863100	2034879	7.34589e+06	771061	5954118	7507870	44
[K].vEGLNLVk.[K]	V5V9N7	50S ribosomal protein L24 OS=Acinetobacter baumannii OX=470 GN=rplX PE=3 SV=1	0	2	23.7862	20200313_AS_ABAUM_REP1_2_F5.raw	16761826	5.29045e+06	19097512	6093652	7282090	18183006	6700507	18175592	5553893	7503118	51
[K].iGIMPGHIHQPGR.[I]	A0A0Q1DNT0	Succinate--CoA ligase [ADP-forming] subunit alpha OS=Acinetobacter baumannii OX=470 GN=sucD PE=3 SV=1	0	4	8.26973	20200313_AS_ABAUM_REP1_2_F7.raw	682836	4285447	642039	4578142	5292627	1.42187e+06	7681016	988400	5737003	7500988	36
[R].qLGIYAAHGQk.[Y]	V5V8S6	Pyruvate dehydrogenase E1 component OS=Acinetobacter baumannii OX=470 GN=aceE PE=4 SV=1	0	3	18.9456	20200313_AS_ABAUM_REP3_4_F5.raw	26630052	18371840	20111640	15013497	13269796	8.37584e+06	7.14633e+06	8947552	9576090	7.49853e+06	41
[R].yAYYESVAk.[E]	V5VGK0	Vitamin B12-dependent ribonucleotide reductase OS=Acinetobacter baumannii OX=470 GN=nrdA PE=3 SV=1	0	2	0	20200313_AS_ABAUM_REP1_2_F3.raw	13443982	5743743	13038675	5.91332e+06	8205615	13505652	6752009	12569466	5.34636e+06	7.49152e+06	53
[R].kGVEVVDQDEQPLk.[A]	A0A0P0IDB6	Acetyl-CoA C-acetyltransferase family protein OS=Acinetobacter baumannii OX=470 GN=thlA_2 PE=3 SV=1	1	3	5.25706	20200313_AS_ABAUM_REP1_2_F2.raw	857719	9609420	757924	8881072	12661941	1.87455e+06	11360114	825178	8746578	7487217	39
[K].vLVQGFTGk.[N]	A0A0Q1DNT0	Succinate--CoA ligase [ADP-forming] subunit alpha OS=Acinetobacter baumannii OX=470 GN=sucD PE=3 SV=1	0	2	0	20200313_AS_ABAUM_REP3_4_F8.raw	38199248	15803721	23991458	14412165	12732904	12550091	5179577	12774007	8.35544e+06	7484937	56
[R].gQASDIEIHAR.[E]	V5VGN1	ATP-dependent Clp protease proteolytic subunit OS=Acinetobacter baumannii OX=470 GN=clpP PE=3 SV=1	0	3	1.92244	20200313_AS_ABAUM_REP3_4_F1.raw	19681328	19071398	24780700	16943608	17805192	5.43852e+06	6.49339e+06	5.69356e+06	10242436	7483203	70
[K].qPTFGLSLIk.[K]	A0A077GPV7	1,2-epoxyphenylacetyl-CoA isomerase OS=Acinetobacter baumannii OX=470 GN=paaG PE=4 SV=1	0	2	4.04659	20200313_AS_ABAUM_REP1_2_F8.raw	1.0233e+06	8217335	869786	9769014	12748070	1.69643e+06	9923295	1.03415e+06	8.06125e+06	7.47642e+06	55
[R].nWLGLMk.[G]	A0A059ZRX9	Malate synthase G OS=Acinetobacter baumannii OX=470 GN=glcB PE=3 SV=1	0	2	3.70037	20200313_AS_ABAUM_REP1_2_F8.raw	3.07822e+06	5433347	1.74779e+06	5928304	7254182	4.18762e+06	7691001	1227687	5.55709e+06	7475907	27
[K].vcQVTGk.[R]	V5VIG4	50S ribosomal protein L28 OS=Acinetobacter baumannii OX=470 GN=rpmB PE=3 SV=1	0	2	14.2247	20200313_AS_ABAUM_REP1_2_F4.raw	19776100	8819139	30548702	8403933	10696584	17085440	7466747	15383644	5595762	7475479	32
[K].kQTVSMPSSk.[L]	V5V952	30S ribosomal protein S8 OS=Acinetobacter baumannii OX=470 GN=rpsH PE=3 SV=1	1	3	5.82869	20200313_AS_ABAUM_REP1_2_F8.raw	13166272	4667715	17416722	4.92068e+06	7417368	21747020	7076340	26091504	4.71526e+06	7.4693e+06	34
[R].sSAEDIELALDAAHk.[A]	A0A0D5YHC0	Aldedh domain-containing protein OS=Acinetobacter baumannii OX=470 GN=ald1 PE=3 SV=1	0	3	2.3248	20200313_AS_ABAUM_REP1_2_F2.raw	2.39508e+06	6.9297e+06	799127	7473372	9426643	5315722	6.90137e+06	923408	5219480	7463555	62
[R].gSADTVRDIR.[G]	A0A0E1JRA6	Catalase OS=Acinetobacter baumannii OX=470 GN=katE PE=3 SV=1	1	3	12.9026	20200313_AS_ABAUM_REP1_2_F2.raw	1.04358e+06	1486803	1.11482e+06	1.73716e+06	3.08492e+06	2.39448e+06	8852809	2.08595e+06	7.48479e+06	7456145	29
[K].mLDEIGSVENVAEFMEk.[V]	V5V9Y8	Citrate synthase OS=Acinetobacter baumannii OX=470 GN=gltA PE=3 SV=1	0	3	0	20200313_AS_ABAUM_REP1_2_F2.raw	4327698	5026965	5067552	5605725	7538844	7701302	7.33412e+06	6.41583e+06	5.71284e+06	7.43768e+06	58
[R].nMPIGSTLHNVELk.[I]	V5V9H7	50S ribosomal protein L2 OS=Acinetobacter baumannii OX=470 GN=rplB PE=3 SV=1	0	3	29.7027	20200313_AS_ABAUM_REP1_2_F5.raw	9942149	4879703	10887480	4810535	5820969	14545415	7004044	16493972	4672437	7.43281e+06	53
[R].vqSVAVk.[L]	A0A0D5YMU2	DNA topoisomerase 1 OS=Acinetobacter baumannii OX=470 GN=topA PE=3 SV=1	0	2	10.513	20200313_AS_ABAUM_REP1_2_F2.raw	14084642	7.05827e+06	15926097	6641663	8.21806e+06	15091144	7763278	15091863	6.29292e+06	7.42684e+06	30
[R].fkPLTVDPIPPAPR.[T]	V5VBX8	Succinate dehydrogenase flavoprotein subunit OS=Acinetobacter baumannii OX=470 GN=sdhA_2 PE=3 SV=1	1	3	0.576303	20200313_AS_ABAUM_REP3_4_F7.raw	31353924	17880212	24831286	17020034	14153676	10536854	6.96167e+06	12091509	9619940	7.41834e+06	27
[K].aGVIGLVk.[F]	A0A081H0G0	3-oxoacyl-ACP reductase OS=Acinetobacter baumannii OX=470 GN=fabG_3 PE=4 SV=1	0	2	12.7249	20200313_AS_ABAUM_REP3_4_F7.raw	15038372	22623384	24818342	18386140	20117468	3.70249e+06	6178303	3.74249e+06	9871014	7413470	57
[R].TIYAIGk.[N]	V5VCI7	Nitroreductase domain-containing protein OS=Acinetobacter baumannii OX=470 GN=A7934_02455 PE=4 SV=1	0	2	18.5541	20200313_AS_ABAUM_REP1_2_F3.raw	2660347	5.03432e+06	2.66008e+06	6.55888e+06	8840548	4638996	8932447	3.01347e+06	7431910	7.4079e+06	37
[K].iFEEAAR.[E]	Q20HS3	DNA-directed RNA polymerase subunit beta OS=Acinetobacter baumannii OX=470 GN=rpoB PE=3 SV=1	0	2	29.3921	20200313_AS_ABAUM_REP1_2_F1.raw	11260777	5531835	15856925	6728767	9135203	12532817	8.25084e+06	9394618	5.52057e+06	7.40722e+06	28
[R].nAADAEPR.[K]	V5V8B6	Cell division protein FtsZ OS=Acinetobacter baumannii OX=470 GN=ftsZ PE=3 SV=1	0	2	0	20200313_AS_ABAUM_REP1_2_F1.raw	6.12449e+06	5.85165e+06	7.4437e+06	5.90746e+06	8.00983e+06	8736376	7872741	7397572	6.35878e+06	7401142	41
[R].lLkGQESnGGGSTk.[R]	Q20HS3	DNA-directed RNA polymerase subunit beta OS=Acinetobacter baumannii OX=470 GN=rpoB PE=3 SV=1	1	3	4.39397	20200313_AS_ABAUM_REP3_4_F4.raw	33695364	18697924	24011240	14775587	15555267	12534891	6992611	13880100	9198673	7393703	38
[K].iGDGkIFVTNLEQVIR.[I]	V5VHU5	Nitrogen regulatory P-II family protein OS=Acinetobacter baumannii OX=470 GN=glnK PE=3 SV=1	1	3	0	20200313_AS_ABAUM_REP1_2_F6.raw	2.90136e+06	1.07411e+06	2381375	1.20619e+06	1.96038e+06	8987289	7310332	7957693	6.00507e+06	7392207	34
[K].gTLQESIEk.[N]	A0A059ZRX9	Malate synthase G OS=Acinetobacter baumannii OX=470 GN=glcB PE=3 SV=1	0	2	0	20200313_AS_ABAUM_REP3_4_F2.raw	12642006	19861046	23078498	15828581	18644894	3.59547e+06	5.69825e+06	2.12893e+06	9604255	7.38999e+06	48
[R].aGTLDDPSLYHPk.[A]	V5V8X7	GFA domain-containing protein OS=Acinetobacter baumannii OX=470 GN=A7934_16520 PE=4 SV=1	0	3	8.1153	20200313_AS_ABAUM_REP1_2_F3.raw	1.0845e+06	4910798	807727	5485388	7.39193e+06	2.09984e+06	8740966	1.06973e+06	7.4293e+06	7387223	59
[K].nTPmHADFk.[R]	A0A0D5YKE4	50S ribosomal protein L25 OS=Acinetobacter baumannii OX=470 GN=rplY PE=3 SV=1	0	3	6.83512	20200313_AS_ABAUM_REP1_2_F3.raw	17626426	4964659	16396460	6.06615e+06	7.88424e+06	16807526	6505129	14512553	5105640	7.38106e+06	32
[R].sVEFAGk.[Y]	V5VES9	Aspartokinase OS=Acinetobacter baumannii OX=470 GN=lysC PE=3 SV=1	0	2	0	20200313_AS_ABAUM_REP1_2_F4.raw	11146323	5.30137e+06	12264557	5446196	7.21893e+06	15242027	7343629	16286612	6134179	7.36233e+06	32
[R].eASDEAPFSALAFk.[I]	V5VFS5	Elongation factor G OS=Acinetobacter baumannii OX=470 GN=fusA PE=3 SV=1	0	3	3.43955	20200313_AS_ABAUM_REP1_2_F4.raw	10227220	3771021	11862050	3.9829e+06	6.81307e+06	12680429	6469321	17472958	5.2983e+06	7357974	43
[R].iGTPAVTTR.[G]	V5VBJ2	Serine hydroxymethyltransferase OS=Acinetobacter baumannii OX=470 GN=glyA2 PE=1 SV=1	0	2	0	20200313_AS_ABAUM_REP3_4_F5.raw	32486748	16696610	24473294	13860919	14548142	11017894	5.97254e+06	12781931	8893843	7.35681e+06	29
[K].nVVTVSk.[A]	A0A0E1FH39	BOF domain-containing protein OS=Acinetobacter baumannii OX=470 GN=ABUW_1471 PE=4 SV=1	0	2	8.43218	20200313_AS_ABAUM_REP3_4_F5.raw	2.80251e+06	21506026	11036923	18233296	16283811	1.39206e+06	6.1681e+06	1.31668e+06	13131977	7340624	34
[R].TLYADQLVQEk.[V]	V5V9Z3	Transket_pyr domain-containing protein OS=Acinetobacter baumannii OX=470 GN=sucA PE=4 SV=1	0	2	0.665655	20200313_AS_ABAUM_REP1_2_F1.raw	7004568	5278860	9372714	5.63413e+06	9553432	8531606	7324728	13158681	6399234	7.34059e+06	41
[R].dAVAQEkPLQVVGTINANHALLAk.[R]	A0A0D8GWU9	2-methylisocitrate lyase OS=Acinetobacter baumannii OX=470 GN=prpB PE=3 SV=1	1	4	11.7663	20200313_AS_ABAUM_REP1_2_F5.raw	4.06547e+06	4.80293e+06	3.12297e+06	4992007	7498349	6.63027e+06	7547653	3.53751e+06	5417930	7338388	58
[K].qAADAIR.[S]	V5VGF8	3-oxoacyl-(Acyl carrier protein) synthase OS=Acinetobacter baumannii OX=470 GN=fabH PE=1 SV=1	0	2	0	20200313_AS_ABAUM_REP1_2_F1.raw	7123610	5.4211e+06	8488007	5.46022e+06	8.30925e+06	8491413	7.32334e+06	9907309	8298346	7338346	28
[R].eADAILAR.[V]	A0A059ZCX7	Transcription termination/antitermination protein NusG OS=Acinetobacter baumannii OX=470 GN=nusG PE=3 SV=1	0	2	13.4825	20200313_AS_ABAUM_REP3_4_F1.raw	32458680	18797714	28420956	18471046	18176882	11330765	6.17048e+06	13072588	10250789	7325241	33
[K].lNDLNAAR.[A]	V5V9M5	50S ribosomal protein L4 OS=Acinetobacter baumannii OX=470 GN=rplD PE=3 SV=1	0	2	23.5762	20200313_AS_ABAUM_REP3_4_F3.raw	55688708	16101540	30067660	14445437	13993044	17029506	6.73405e+06	21864714	8740280	7314014	35
[R].eLFNETk.[-]	A0A059ZC72	Acyl-CoA dehydrogenase OS=Acinetobacter baumannii OX=470 GN=mmgC_6 PE=3 SV=1	0	2	11	20200313_AS_ABAUM_REP1_2_F3.raw	1.32797e+06	5.59299e+06	772555	6.00354e+06	8443355	2.57591e+06	8737061	975146	6640059	7.30966e+06	30
[K].nkVDPVEFFETTLEk.[V]	V5VG47	30S ribosomal protein S7 OS=Acinetobacter baumannii OX=470 GN=rpsG PE=3 SV=1	1	3	1.50083	20200313_AS_ABAUM_REP3_4_F4.raw	38813024	15433693	27177820	14506312	14315664	14921035	7137490	15072088	8931540	7307578	31
[R].eGAELAFTYPNEk.[L]	A0A077GA87	Enoyl-[acyl-carrier-protein] reductase [NADH] OS=Acinetobacter baumannii OX=470 GN=fabI PE=3 SV=1	0	3	5.44409	20200313_AS_ABAUM_REP1_2_F2.raw	6142001	4.3218e+06	8.11657e+06	4768086	7.93488e+06	9493691	6857547	10674969	5.80037e+06	7.304e+06	36
[R].vVDANVk.[V]	A0A0E4HMY3	ETF domain-containing protein OS=Acinetobacter baumannii OX=470 GN=etfB PE=4 SV=1	0	2	0	20200313_AS_ABAUM_REP1_2_F3.raw	6070425	4.74284e+06	7223005	5.0784e+06	7.7465e+06	8996718	7653779	8899208	6.1345e+06	7300377	38
[R].eQVEEVLkR.[M]	A0A059ZRX9	Malate synthase G OS=Acinetobacter baumannii OX=470 GN=glcB PE=3 SV=1	1	3	13.7013	20200313_AS_ABAUM_REP1_2_F2.raw	3.23305e+06	4.97853e+06	1.88272e+06	5173308	8.0754e+06	4.40959e+06	7.13793e+06	2.21078e+06	5820556	7295883	29
[K].qYITEnGk.[I]	V5VBZ8	30S ribosomal protein S18 OS=Acinetobacter baumannii OX=470 GN=rpsR PE=3 SV=1	0	2	10.7004	20200313_AS_ABAUM_REP1_2_F1.raw	16828798	6153303	21282284	6.13235e+06	9535606	15459557	6.47632e+06	21679226	5.14733e+06	7288174	29
[R].sLQAAIk.[Q]	A0A0D5YFY5	GatB/Yqey domain protein OS=Acinetobacter baumannii OX=470 GN=ABUW_1451 PE=4 SV=1	0	2	29.4531	20200313_AS_ABAUM_REP1_2_F5.raw	7014447	5.26012e+06	7287015	5638451	7.32586e+06	11409723	7.90164e+06	10296601	6947395	7.27752e+06	35
[R].gIGSGVGk.[T]	V5V957	50S ribosomal protein L15 OS=Acinetobacter baumannii OX=470 GN=rplO PE=3 SV=1	0	2	19.5493	20200313_AS_ABAUM_REP1_2_F5.raw	14531692	5253440	17625670	5.37312e+06	7925919	17872996	6735645	25068574	5160007	7272669	48
[K].yLEEGDLSkEDIIAGLR.[A]	V5VFS5	Elongation factor G OS=Acinetobacter baumannii OX=470 GN=fusA PE=3 SV=1	1	3	0	20200313_AS_ABAUM_REP1_2_F3.raw	9727974	7.15163e+06	15343593	7.8308e+06	10950095	10780380	7628844	8343181	5.98134e+06	7267891	28
[R].lSTQGFAWDQPIADNk.[T]	W6RU67	OmpA-like domain-containing protein OS=Acinetobacter baumannii OX=470 GN=ompA PE=4 SV=1	0	3	0.677292	20200313_AS_ABAUM_REP1_2_F4.raw	11464946	8923124	7359870	7115406	8.33202e+06	11579154	11244719	7913681	7.37155e+06	7265489	53
[R].dWALGTNGk.[W]	V5VB88	Malate dehydrogenase OS=Acinetobacter baumannii OX=470 GN=mdh PE=3 SV=1	0	2	4.93016	20200313_AS_ABAUM_REP3_4_F5.raw	25488022	18612336	26731530	15551524	15123650	9321755	5902574	9967482	9837521	7265090	49
[K].aIEGILDDkDETkASR.[E]	V5VFS5	Elongation factor G OS=Acinetobacter baumannii OX=470 GN=fusA PE=3 SV=1	2	4	10.6012	20200313_AS_ABAUM_REP1_2_F2.raw	3.49499e+06	621202	1.92803e+06	904683	1650624	19042070	5.41895e+06	27773336	5342280	7261436	32
[K].tTVTGVEmFRk.[L]	A0A081H5Y7	Elongation factor Tu OS=Acinetobacter baumannii OX=470 GN=tufB_2 PE=3 SV=1	1	3	17.627	20200313_AS_ABAUM_REP1_2_F5.raw	14554458	3.92649e+06	10898215	4335452	6453028	14738590	7185121	13286118	6120774	7252734	34
[R].lGFMSFFVk.[A]	A0A0D5YFF8	Dihydrolipoyllysine-residue succinyltransferase component of 2-oxoglutarate dehydrogenase complex OS=Acinetobacter baumannii OX=470 GN=sucB PE=3 SV=1	0	2	0	20200313_AS_ABAUM_REP1_2_F8.raw	5.51838e+06	3.73434e+06	6898343	4.24441e+06	5972912	7696984	6216063	9336041	4823797	7248508	49
[K].dGVTVAk.[E]	V5VAH2	60 kDa chaperonin OS=Acinetobacter baumannii OX=470 GN=cpn60 PE=3 SV=1	0	2	8.13621	20200313_AS_ABAUM_REP3_4_F2.raw	36629404	18158554	30097688	14898638	14285948	10104079	6319869	9406577	9238194	7246548	33
[R].lEQEQkQEESFAk.[A]	V5VAP2	ABC transporter ATP-binding protein OS=Acinetobacter baumannii OX=470 GN=ettA PE=4 SV=1	1	3	1.84623	20200313_AS_ABAUM_REP1_2_F2.raw	8581899	4281429	11228114	4229117	7489280	11341153	6616296	11698728	5.84758e+06	7.24561e+06	28
[K].vIENAEGAR.[T]	A0A0D5YNP4	Chaperone protein DnaK OS=Acinetobacter baumannii OX=470 GN=dnaK PE=2 SV=1	0	2	0	20200313_AS_ABAUM_REP3_4_F1.raw	40542252	16991376	29879534	15120272	13725651	11147628	5.71918e+06	12398198	9072338	7243676	51
[R].eLIIGDR.[Q]	V5VJ37	ATP synthase subunit alpha OS=Acinetobacter baumannii OX=470 GN=atpA PE=3 SV=1	0	2	2.59588	20200313_AS_ABAUM_REP1_2_F1.raw	8984247	4.12692e+06	12620579	4956671	8.06271e+06	11742917	6042062	15299593	4.65731e+06	7237260	34
[R].lVAEAIASQLEkR.[V]	V5V9N0	30S ribosomal protein S3 OS=Acinetobacter baumannii OX=470 GN=rpsC PE=3 SV=1	1	3	0	20200313_AS_ABAUM_REP1_2_F7.raw	8729016	1.8211e+06	8589538	2.00421e+06	3145188	16372664	5.48545e+06	19646370	4.85053e+06	7236298	26
[R].kDLDVIMVAPk.[A]	V5VH15	Ketol-acid reductoisomerase (NADP(+)) OS=Acinetobacter baumannii OX=470 GN=ilvC PE=3 SV=1	1	3	24.0813	20200313_AS_ABAUM_REP1_2_F6.raw	3893742	5258200	3.68465e+06	5553093	8.02765e+06	6460588	8.31746e+06	3.53685e+06	6.10729e+06	7230818	30
[K].MVTGSVEk.[Y]	V5VAW7	Elongation factor Ts OS=Acinetobacter baumannii OX=470 GN=tsf PE=3 SV=1	0	2	29.0705	20200313_AS_ABAUM_REP1_2_F1.raw	5.12594e+06	3921002	10713134	6.22917e+06	9902064	9619912	7306640	19448666	6.43193e+06	7224955	50
[R].sENDFNAk.[L]	V5VDI7	Nitroreductase domain-containing protein OS=Acinetobacter baumannii OX=470 GN=nfsB PE=4 SV=1	0	2	0	20200313_AS_ABAUM_REP1_2_F1.raw	3180006	7152282	2981324	6885103	10316119	5084561	9567873	3617879	7257081	7209177	35
[K].iLEEAGAkDLFELTk.[D]	A0A0D5YKN0	EcsC protein family protein OS=Acinetobacter baumannii OX=470 GN=ABUW_3064 PE=4 SV=1	1	3	0.911874	20200313_AS_ABAUM_REP3_4_F4.raw	5728148	24536860	17306626	21284964	20356858	2.22555e+06	6975938	1.2003e+06	12148377	7.2008e+06	39
[K].aAGDQEALAk.[A]	A0A0D5YHQ6	Ubiquinol oxidase subunit 2 OS=Acinetobacter baumannii OX=470 GN=cyoA PE=3 SV=1	0	2	0	20200313_AS_ABAUM_REP1_2_F1.raw	12566051	6271228	13475077	6.07751e+06	8.29041e+06	15802334	9581564	17723090	6359329	7200500	72
[R].lNIAYQHSIk.[L]	A0A0D5YIW2	Acetyl-/propionyl-coenzyme A carboxylase alpha chain OS=Acinetobacter baumannii OX=470 GN=accA1_2 PE=4 SV=1	0	3	20.428	20200313_AS_ABAUM_REP1_2_F6.raw	1.53389e+06	4289716	1.2156e+06	5.55531e+06	6.81117e+06	2.41736e+06	5932672	1.71652e+06	4.92183e+06	7.19644e+06	35
[R].eALGGYLPAR.[R]	V5V8S6	Pyruvate dehydrogenase E1 component OS=Acinetobacter baumannii OX=470 GN=aceE PE=4 SV=1	0	2	25.1529	20200313_AS_ABAUM_REP1_2_F3.raw	5386536	4422702	7.49043e+06	5436706	7259012	7720130	7137287	9775661	5.85356e+06	7180944	45
[R].hIYAQVISADGGk.[V]	V5V9P3	50S ribosomal protein L18 OS=Acinetobacter baumannii OX=470 GN=rplR PE=3 SV=1	0	3	3.96051	20200313_AS_ABAUM_REP3_4_F4.raw	30667316	13776092	22352248	11667789	11638939	11035120	5.88922e+06	11301982	6.86199e+06	7174430	41
[K].gVEYAASk.[G]	A0A0D5YEU4	Pyridoxine 5'-phosphate synthase OS=Acinetobacter baumannii OX=470 GN=pdxJ PE=3 SV=1	0	2	27.8186	20200313_AS_ABAUM_REP1_2_F2.raw	9021585	4.24803e+06	11005547	5.09432e+06	8.05461e+06	12666114	6.75285e+06	13676603	5576556	7170487	36
[K].lFGVEVVk.[V]	V5VB30	50S ribosomal protein L23 OS=Acinetobacter baumannii OX=470 GN=rplW PE=3 SV=1	0	2	0	20200313_AS_ABAUM_REP1_2_F5.raw	16121089	4121963	19042232	5554918	7593908	15822071	6496088	21319374	4.7098e+06	7161742	46
[R].akLEGLVADLVAR.[T]	A0A0D5YNP4	Chaperone protein DnaK OS=Acinetobacter baumannii OX=470 GN=dnaK PE=2 SV=1	1	3	6.07681	20200313_AS_ABAUM_REP3_4_F7.raw	20971218	22706804	30121900	20293402	20838776	8.13661e+06	6.20615e+06	7237000	10831712	7160480	43
[M].SYSNIPAGk.[D]	V5VHL7	Inorganic pyrophosphatase OS=Acinetobacter baumannii OX=470 GN=ppa PE=3 SV=1	0	2	0	20200313_AS_ABAUM_REP1_2_F2.raw	6568524	6.31098e+06	12424714	7.07707e+06	14383272	7575307	6945661	9182799	5.87418e+06	7156754	42
[R].vAFQAVIk.[A]	V5VGC9	50S ribosomal protein L20 OS=Acinetobacter baumannii OX=470 GN=rplT PE=3 SV=1	0	2	0	20200313_AS_ABAUM_REP1_2_F8.raw	11500030	4448088	14076583	6.32993e+06	8239863	10628022	5259703	15051068	4.12815e+06	7.15472e+06	38
[K].iRDGWPIGck.[V]	V5VB41	50S ribosomal protein L5 OS=Acinetobacter baumannii OX=470 GN=rplE PE=3 SV=1	1	3	2.54286	20200313_AS_ABAUM_REP1_2_F7.raw	6.12468e+06	4.25403e+06	7489196	4937401	6.86134e+06	7.56568e+06	5.37443e+06	4.76325e+06	4535543	7153195	27
[R].gHINLDFADLk.[T]	V5V8B6	Cell division protein FtsZ OS=Acinetobacter baumannii OX=470 GN=ftsZ PE=3 SV=1	0	3	6.25009	20200313_AS_ABAUM_REP1_2_F4.raw	3.30124e+06	4.14101e+06	3.09194e+06	5.06984e+06	7.45463e+06	5.8706e+06	7.3571e+06	3144351	6.12402e+06	7.15105e+06	48
[K].lGTILGPR.[G]	V5VH86	50S ribosomal protein L1 OS=Acinetobacter baumannii OX=470 GN=rplA PE=3 SV=1	0	2	1.9833	20200313_AS_ABAUM_REP1_2_F7.raw	12847743	4.52585e+06	12832540	4.61946e+06	7010311	15837209	6.35242e+06	17706078	5515047	7.13352e+06	29
[K].eAVFPFAk.[F]	A0A081H230	Carbamoyl-phosphate synthase large chain OS=Acinetobacter baumannii OX=470 GN=carB PE=3 SV=1	0	2	17.159	20200313_AS_ABAUM_REP1_2_F6.raw	7296644	4.77612e+06	9004933	5.50314e+06	7.95242e+06	9764441	7.31601e+06	12637016	5950596	7133377	32
[R].aLGAVGYk.[I]	V5V9J7	30S ribosomal protein S11 OS=Acinetobacter baumannii OX=470 GN=rpsK PE=3 SV=1	0	2	0	20200313_AS_ABAUM_REP3_4_F5.raw	42994600	13840602	24933276	12975118	12665393	16118358	5.95471e+06	18006038	8236124	7.13287e+06	40
[K].eYGLVDQVLSk.[R]	V5VGN1	ATP-dependent Clp protease proteolytic subunit OS=Acinetobacter baumannii OX=470 GN=clpP PE=3 SV=1	0	2	0	20200313_AS_ABAUM_REP1_2_F3.raw	4.22388e+06	5003831	5.32049e+06	5349939	8249545	6.22359e+06	7.49803e+06	4621327	5481414	7131349	62
[K].lAPQQISAEILkk.[M]	A0A0D5YNP4	Chaperone protein DnaK OS=Acinetobacter baumannii OX=470 GN=dnaK PE=2 SV=1	1	3	2.26834	20200313_AS_ABAUM_REP1_2_F6.raw	7.90931e+06	3878605	9795263	4.42161e+06	6352222	10256860	7408911	13055306	5859950	7128191	28
[K].TLDEATGk.[L]	A0A0D5YEX2	Isocitrate dehydrogenase [NADP] OS=Acinetobacter baumannii OX=470 GN=idh PE=3 SV=1	0	2	1.85178	20200313_AS_ABAUM_REP1_2_F1.raw	7858484	4.43712e+06	10223841	5970300	10350719	9400782	7704525	10836970	5742125	7.12626e+06	33
[K].dVSAYDR.[A]	V5VH61	AceA OS=Acinetobacter baumannii OX=470 GN=aceA PE=4 SV=1	0	2	23.2339	20200313_AS_ABAUM_REP3_4_F1.raw	10174208	19708444	20819014	16115616	17841118	3.18699e+06	6258600	2.88366e+06	10167847	7.12364e+06	26
[R].aAFLLEk.[L]	V5V8S6	Pyruvate dehydrogenase E1 component OS=Acinetobacter baumannii OX=470 GN=aceE PE=4 SV=1	0	2	7.28593	20200313_AS_ABAUM_REP3_4_F7.raw	30550552	21020054	25476974	18140800	18888844	9478777	6412927	12288263	9547076	7113394	38
[K].aAGEHIIDYVTk.[H]	V5VBX8	Succinate dehydrogenase flavoprotein subunit OS=Acinetobacter baumannii OX=470 GN=sdhA_2 PE=3 SV=1	0	3	7.07639	20200313_AS_ABAUM_REP1_2_F3.raw	7.71443e+06	4.67119e+06	9936897	5.04117e+06	7956627	10523089	7259523	10930924	5.83635e+06	7108841	45
[K].vLVVGNPANTNAYIAMk.[S]	V5VB88	Malate dehydrogenase OS=Acinetobacter baumannii OX=470 GN=mdh PE=3 SV=1	0	3	1.07879	20200313_AS_ABAUM_REP3_4_F8.raw	23083086	17145834	23775678	16876974	15788959	7.68192e+06	5756566	9286453	10938211	7107500	50
[K].gGTTHLDLPVFNTmk.[E]	A0A0Q1DNT0	Succinate--CoA ligase [ADP-forming] subunit alpha OS=Acinetobacter baumannii OX=470 GN=sucD PE=3 SV=1	0	3	0.354673	20200313_AS_ABAUM_REP1_2_F6.raw	9130525	5072121	9841045	6773078	9594190	9127374	7.14684e+06	8845711	4957052	7106147	40
[K].vSHPIVFGHcVk.[I]	A0A0D5YEX2	Isocitrate dehydrogenase [NADP] OS=Acinetobacter baumannii OX=470 GN=idh PE=3 SV=1	0	4	2.14986	20200313_AS_ABAUM_REP3_4_F8.raw	2.53492e+06	13361542	9171593	15075362	11924533	1.74737e+06	6133233	898769	9948056	7.10243e+06	51
[K].aAAFDGk.[V]	V5VIV0	50S ribosomal protein L10 OS=Acinetobacter baumannii OX=470 GN=rplJ PE=3 SV=1	0	2	5.08836	20200313_AS_ABAUM_REP1_2_F2.raw	8997678	3.9275e+06	13353344	4.32385e+06	7.13461e+06	13458694	5.77988e+06	19254730	4.69242e+06	7.1013e+06	31
[R].kPAFFQk.[K]	A0A059ZEG2	Outer membrane lipoprotein Blc OS=Acinetobacter baumannii OX=470 GN=blc PE=3 SV=1	1	3	24.6839	20200313_AS_ABAUM_REP1_2_F8.raw	654634	6847672	436515	7.16233e+06	8644766	1.52434e+06	10627953	657921	8.26345e+06	7.10089e+06	28
[R].iVVSGGR.[G]	X2KZW3	ETF domain-containing protein OS=Acinetobacter baumannii OX=470 GN=etfA PE=4 SV=1	0	2	0	20200313_AS_ABAUM_REP1_2_F5.raw	5844011	4981886	6566865	5.04171e+06	6.28131e+06	7.8366e+06	6.78422e+06	8397511	5722086	7.09381e+06	26
[R].gIGLTNk.[I]	V5V9J6	GTP cyclohydrolase-2 OS=Acinetobacter baumannii OX=470 GN=ribA PE=3 SV=1	0	2	0	20200313_AS_ABAUM_REP1_2_F5.raw	6.91616e+06	4625371	9957202	4951815	7380098	9551027	6807530	12598039	5.7451e+06	7.09306e+06	27
[R].sITLnGR.[R]	V5V961	30S ribosomal protein S4 OS=Acinetobacter baumannii OX=470 GN=rpsD PE=3 SV=1	0	2	21.9899	20200313_AS_ABAUM_REP3_4_F3.raw	41386720	13098161	20566098	12364090	12248854	12795252	5542808	15318026	8.03833e+06	7092642	32
[R].lINAEGk.[S]	A0A0E1JRA6	Catalase OS=Acinetobacter baumannii OX=470 GN=katE PE=3 SV=1	0	2	0	20200313_AS_ABAUM_REP3_4_F4.raw	4.86609e+06	24605618	11408529	19545548	17907012	1.54773e+06	7258756	1.07102e+06	11510057	7071418	32
[R].gQGLLIGcVLk.[A]	A0A0D7RP14	Acetylornithine aminotransferase OS=Acinetobacter baumannii OX=470 GN=argD PE=3 SV=1	0	2	1.39576	20200313_AS_ABAUM_REP1_2_F7.raw	13682297	4.89694e+06	8332449	8.17596e+06	11171165	9407142	6.02852e+06	7.26039e+06	4916961	7.0549e+06	82
[K].mAGSYAFR.[D]	V5VFS5	Elongation factor G OS=Acinetobacter baumannii OX=470 GN=fusA PE=3 SV=1	0	2	21.0891	20200313_AS_ABAUM_REP3_4_F5.raw	47089092	16522380	25137494	14251320	13995766	15426927	5.97908e+06	16574473	8967706	7.05409e+06	30
[K].sTLTITLk.[Y]	V5V952	30S ribosomal protein S8 OS=Acinetobacter baumannii OX=470 GN=rpsH PE=3 SV=1	0	2	0	20200313_AS_ABAUM_REP3_4_F7.raw	40088048	14207195	23299604	12437198	13680902	12410996	5.58199e+06	13381268	7.84608e+06	7.05008e+06	43
[M].aYSYTEk.[K]	Q20HS3	DNA-directed RNA polymerase subunit beta OS=Acinetobacter baumannii OX=470 GN=rpoB PE=3 SV=1	0	2	0	20200313_AS_ABAUM_REP3_4_F2.raw	46335512	20292558	31330712	17509532	16642309	14901306	7413016	17314878	9824914	7.04821e+06	33
[K].fEEDLFk.[L]	A0A0D5YE82	Serine--tRNA ligase OS=Acinetobacter baumannii OX=470 GN=serS PE=3 SV=1	0	2	10.5252	20200313_AS_ABAUM_REP1_2_F2.raw	7626913	5971639	10834265	5.75627e+06	8663728	8975023	7.33193e+06	7.69757e+06	5458869	7.03496e+06	34
[R].qILQAWk.[A]	V5VHC0	RNA polymerase-binding transcription factor DksA OS=Acinetobacter baumannii OX=470 GN=dksA PE=3 SV=1	0	2	0	20200313_AS_ABAUM_REP1_2_F8.raw	7895128	4090381	8.06938e+06	4624273	6.66736e+06	9969503	6.59652e+06	8606229	4.89067e+06	7.02222e+06	34
[K].aVSYEDLLkEQQAR.[R]	V5VGL2	Trigger factor OS=Acinetobacter baumannii OX=470 GN=tig PE=3 SV=1	1	3	2.62207	20200313_AS_ABAUM_REP1_2_F3.raw	8768192	4.43875e+06	13745773	4702519	8140157	11431187	6.99141e+06	13254528	5510881	7.01904e+06	31
[M].akVEQNEGLVEk.[L]	V5VB46	30S ribosomal protein S5 OS=Acinetobacter baumannii OX=470 GN=rpsE PE=3 SV=1	1	3	9.10863	20200313_AS_ABAUM_REP3_4_F1.raw	42783160	17511724	32912784	14963010	16341573	15538196	7281148	17139000	8743977	7015940	26
[K].lTEEAmk.[A]	V5VAT1	Uncharacterized protein OS=Acinetobacter baumannii OX=470 GN=A7934_08110 PE=4 SV=1	0	2	7.06317	20200313_AS_ABAUM_REP1_2_F2.raw	5251399	6.69384e+06	3.42378e+06	7.8743e+06	10127329	5.16894e+06	7817937	4120948	6516888	7.01419e+06	30
[K].acFGPQLTTkLEk.[L]	V5VAT1	Uncharacterized protein OS=Acinetobacter baumannii OX=470 GN=A7934_08110 PE=4 SV=1	1	3	12.0688	20200313_AS_ABAUM_REP1_2_F6.raw	2.71081e+06	1.32216e+06	1622828	1.48991e+06	2422328	6805408	6608524	8300232	6372724	6999176	25
[K].qLIDVIk.[Q]	V5V9M9	Response regulatory domain-containing protein OS=Acinetobacter baumannii OX=470 GN=pleD_1 PE=4 SV=1	0	2	4.33412	20200313_AS_ABAUM_REP3_4_F4.raw	49035008	12773640	21853390	11447876	15291869	12161341	4799610	5.14442e+06	6.35517e+06	6.99854e+06	36
[K].yTVGQPFIYPR.[N]	V5V9Y8	Citrate synthase OS=Acinetobacter baumannii OX=470 GN=gltA PE=3 SV=1	0	2	0	20200313_AS_ABAUM_REP1_2_F6.raw	6.54222e+06	4.97186e+06	6971305	6.88051e+06	8541007	6879582	5.91319e+06	5838956	4647141	6993245	39
[R].qTVEAAEk.[A]	V5VAG1	Bifunctional protein FolD OS=Acinetobacter baumannii OX=470 GN=folD PE=3 SV=1	0	2	0	20200313_AS_ABAUM_REP1_2_F1.raw	7.31826e+06	7.45381e+06	12547460	6.71991e+06	8178372	9079375	6675833	10342498	5394918	6.98499e+06	49
[K].hVVDAYTFELSk.[V]	A0A0E1JRA6	Catalase OS=Acinetobacter baumannii OX=470 GN=katE PE=3 SV=1	0	3	5.45569	20200313_AS_ABAUM_REP3_4_F3.raw	2.05626e+06	19951066	8310063	18984056	15384259	1.39703e+06	6577437	1172767	10367542	6971584	42
[R].aIDkAFLmPIEDVFSISGR.[G]	A0A081H5Y7	Elongation factor Tu OS=Acinetobacter baumannii OX=470 GN=tufB_2 PE=3 SV=1	1	3	0	20200313_AS_ABAUM_REP3_4_F5.raw	32461226	10294223	24784316	9951292	10837186	8999002	3.65073e+06	10963784	5063542	6.96921e+06	44
[K].vIAFEVAk.[A]	A0A0D5YNL5	NAD-dependent malic enzyme OS=Acinetobacter baumannii OX=470 GN=sfcA PE=3 SV=1	0	2	18.3419	20200313_AS_ABAUM_REP1_2_F5.raw	7451637	4.27957e+06	10062077	4387223	6777502	9412024	7.26348e+06	13669433	5.43048e+06	6.96514e+06	31
[K].gVVDAEkPELILLGk.[Q]	A0A0E4HMY3	ETF domain-containing protein OS=Acinetobacter baumannii OX=470 GN=etfB PE=4 SV=1	1	3	8.47511	20200313_AS_ABAUM_REP1_2_F4.raw	5148243	5282668	6309737	5.88937e+06	9050752	6072944	8003235	6258033	6084242	6.95651e+06	32
[R].nLSEQLIQTHGLTEERk.[E]	V5V9B8	Hemerythrin domain-containing protein OS=Acinetobacter baumannii OX=470 GN=A7934_12630 PE=4 SV=1	1	4	3.61749	20200313_AS_ABAUM_REP1_2_F3.raw	807468	3.99706e+06	759170	3504470	4431496	1.3553e+06	6.87745e+06	1.35564e+06	5.92599e+06	6949260	27
[K].fVSEEIVk.[L]	X2KZW3	ETF domain-containing protein OS=Acinetobacter baumannii OX=470 GN=etfA PE=4 SV=1	0	2	22.6397	20200313_AS_ABAUM_REP1_2_F4.raw	5516796	6.18458e+06	7.12332e+06	6.39708e+06	9605018	6580311	7.34805e+06	5297289	5.55223e+06	6.94701e+06	46
[R].aIDkAFLmPIEDVFSISGR.[G]	A0A081H5Y7	Elongation factor Tu OS=Acinetobacter baumannii OX=470 GN=tufB_2 PE=3 SV=1	1	3	0	20200313_AS_ABAUM_REP3_4_F7.raw	37344940	14615073	27681230	12615787	15633620	12089610	5970162	13568734	8374704	6.94599e+06	42
[R].eASDEAPFSALAFk.[I]	V5VFS5	Elongation factor G OS=Acinetobacter baumannii OX=470 GN=fusA PE=3 SV=1	0	3	3.64661	20200313_AS_ABAUM_REP1_2_F2.raw	10749237	4.62162e+06	13201181	4.36245e+06	7348275	13175950	6085041	20180854	5688759	6944396	48
[R].lSADLLLk.[K]	A0A0D5YK70	Delta-aminolevulinic acid dehydratase OS=Acinetobacter baumannii OX=470 GN=hemB PE=3 SV=1	0	2	22.4319	20200313_AS_ABAUM_REP1_2_F6.raw	6440235	3721430	7589427	4368831	6.31625e+06	9893652	6.30322e+06	11843864	5392239	6.94015e+06	35
[K].hGVIGLTk.[V]	A0A0D5YJ59	3-hydroxybutyrate dehydrogenase OS=Acinetobacter baumannii OX=470 GN=bdhA PE=4 SV=1	0	3	28.7631	20200313_AS_ABAUM_REP3_4_F7.raw	7.3135e+06	19262468	11600440	16353298	13493817	2836183	6.26883e+06	2.0506e+06	9353635	6935858	28
[R].qMEAAGLTk.[L]	Q20HS3	DNA-directed RNA polymerase subunit beta OS=Acinetobacter baumannii OX=470 GN=rpoB PE=3 SV=1	0	2	0	20200313_AS_ABAUM_REP1_2_F3.raw	9457228	4.18342e+06	13365149	4395434	6.61979e+06	15224396	6.98731e+06	17722684	4.7684e+06	6931655	54
[K].FDAEVYVLSk.[E]	A0A081H5Y7	Elongation factor Tu OS=Acinetobacter baumannii OX=470 GN=tufB_2 PE=3 SV=1	0	2	24.5706	20200313_AS_ABAUM_REP1_2_F2.raw	6.81971e+06	5.98049e+06	11127891	7.1137e+06	14141440	8121326	8071424	8.11001e+06	6301006	6931435	37
[M].tIVAQVIk.[N]	V5VC67	CBS domain-containing protein OS=Acinetobacter baumannii OX=470 GN=guaB_2 PE=4 SV=1	0	2	13.8464	20200313_AS_ABAUM_REP3_4_F7.raw	11537456	13968764	14182719	10636357	11981794	3365746	4683419	1.88297e+06	8253043	6911668	50
[K].aVLHYGLEHPk.[L]	A0A0D5YNG2	UTP--glucose-1-phosphate uridylyltransferase OS=Acinetobacter baumannii OX=470 GN=galU PE=3 SV=1	0	4	8.16492	20200313_AS_ABAUM_REP3_4_F4.raw	1.3483e+06	18113238	9396547	21202974	18446788	1.6173e+06	6767950	318898	11045447	6908731	35
[R].lIQEIEk.[Q]	V5VDR1	Tetratricopeptide repeat family protein OS=Acinetobacter baumannii OX=470 GN=AB895_3089 PE=4 SV=1	0	2	7.46682	20200313_AS_ABAUM_REP1_2_F3.raw	7216555	6.57506e+06	7136539	5.68919e+06	7845210	8805057	8838372	5.50299e+06	6.29221e+06	6.90741e+06	36
[R].QTWAVTk.[G]	V5VGL2	Trigger factor OS=Acinetobacter baumannii OX=470 GN=tig PE=3 SV=1	0	2	3.75354	20200313_AS_ABAUM_REP1_2_F3.raw	9347073	4.76008e+06	15560696	5556816	9994112	10774571	6.69193e+06	18990192	5098763	6.90448e+06	46
[R].lATEIAR.[R]	V5V9P9	50S ribosomal protein L13 OS=Acinetobacter baumannii OX=470 GN=rplM PE=3 SV=1	0	2	4.58305	20200313_AS_ABAUM_REP3_4_F2.raw	43288976	15152562	21713738	13075838	12221520	13641351	5.72495e+06	15402468	7905810	6903021	28
[R].nLDITDTR.[A]	A0A0M3FU75	Argininosuccinate synthase OS=Acinetobacter baumannii OX=470 GN=argG PE=3 SV=1	0	2	0	20200313_AS_ABAUM_REP1_2_F1.raw	9171247	3.89402e+06	10938890	4784445	6.34032e+06	12759814	6.10052e+06	13366723	5349664	6899594	43
[K].kYAEmMIk.[E]	A0A0D5YKI0	DUF4142 domain-containing protein OS=Acinetobacter baumannii OX=470 GN=ABUW_2679 PE=4 SV=1	1	3	7.53243	20200313_AS_ABAUM_REP1_2_F5.raw	1.06239e+06	8312264	1.00736e+06	10074859	9740288	1.72245e+06	10417940	1.3111e+06	9938728	6883299	25
[K].lGDLGPYGk.[Q]	A0A0D5YNP8	Aldedh domain-containing protein OS=Acinetobacter baumannii OX=470 GN=mmsA1 PE=4 SV=1	0	2	23.2123	20200313_AS_ABAUM_REP3_4_F4.raw	3.3068e+06	15081648	7.69592e+06	12948048	13185340	1.68441e+06	4902875	1.36783e+06	8428767	6.88185e+06	34
[K].fTAPILk.[N]	A0A081H0G0	3-oxoacyl-ACP reductase OS=Acinetobacter baumannii OX=470 GN=fabG_3 PE=4 SV=1	0	2	0	20200313_AS_ABAUM_REP3_4_F8.raw	15134268	18731124	18934134	15213257	13608500	3.86351e+06	5237074	3.17574e+06	9397377	6.85935e+06	26
[K].fDAEVYVLSk.[E]	A0A081H5Y7	Elongation factor Tu OS=Acinetobacter baumannii OX=470 GN=tufB_2 PE=3 SV=1	0	2	3.21411	20200313_AS_ABAUM_REP3_4_F4.raw	23963786	16418336	21112896	15634553	13276267	6.46122e+06	5033863	8.09596e+06	8.00601e+06	6854806	45
[K].hVVDAYTFELSk.[V]	A0A0E1JRA6	Catalase OS=Acinetobacter baumannii OX=470 GN=katE PE=3 SV=1	0	3	21.9791	20200313_AS_ABAUM_REP1_2_F5.raw	785065	5462911	703012	6544747	8506688	1.71681e+06	9956670	1.0586e+06	7598153	6840801	28
[K].lDTNSAEkDAAALNAk.[D]	A0A0D8V0S3; A0A086HW22	Glutaredoxin domain-containing protein OS=Acinetobacter baumannii OX=470 GN=ahpF1 PE=4 SV=1; Glutaredoxin domain-containing protein OS=Acinetobacter baumannii OX=470 GN=ahpF_1 PE=4 SV=1	1	3	0	20200313_AS_ABAUM_REP1_2_F3.raw	6507602	4.37308e+06	8617290	4.31668e+06	6.62423e+06	8823266	7158666	9987456	5.91469e+06	6838183	34
[K].lAGGVAVIk.[I]	V5VAH2	60 kDa chaperonin OS=Acinetobacter baumannii OX=470 GN=cpn60 PE=3 SV=1	0	2	0	20200313_AS_ABAUM_REP1_2_F7.raw	8589160	4330812	8602980	4.20079e+06	6.34276e+06	11423478	6155770	10439823	5.19056e+06	6835122	52
[R].eAGALSHk.[N]	A0A0D5YIK7	KGG domain-containing protein OS=Acinetobacter baumannii OX=470 GN=ABUW_2433 PE=4 SV=1	0	3	17.0693	20200313_AS_ABAUM_REP3_4_F3.raw	25321494	26413094	15454308	37225468	20272284	3.90859e+06	8617302	781094	7919485	6830138	31
[R].gGIAcVk.[H]	V5VH61	AceA OS=Acinetobacter baumannii OX=470 GN=aceA PE=4 SV=1	0	2	8.64541	20200313_AS_ABAUM_REP1_2_F4.raw	3.63094e+06	5.73142e+06	3220593	5.90083e+06	8.33512e+06	5.69148e+06	6.71287e+06	3.64032e+06	6216494	6828093	39
[R].lAGELLDAAEGk.[G]	V5VG47	30S ribosomal protein S7 OS=Acinetobacter baumannii OX=470 GN=rpsG PE=3 SV=1	0	2	0	20200313_AS_ABAUM_REP1_2_F1.raw	16764640	4080264	19023640	4865731	6.60786e+06	19980648	6729608	22177036	4.45682e+06	6.81673e+06	64
[R].yAASKPLAGAk.[I]	A0A077GNR7	Adenosylhomocysteinase OS=Acinetobacter baumannii OX=470 GN=ahcY PE=3 SV=1	1	3	5.29238	20200313_AS_ABAUM_REP1_2_F4.raw	6232240	4.82197e+06	12231540	6.10202e+06	11520023	7592775	5.49229e+06	13934554	4833113	6810791	31
[R].vAPNTTVVSTSTR.[N]	V5VBJ4	Aconitate hydratase B OS=Acinetobacter baumannii OX=470 GN=acnB PE=3 SV=1	0	2	0	20200313_AS_ABAUM_REP3_4_F4.raw	25317384	16284061	22976510	13701073	13748622	8938008	5006881	9639552	9816826	6805338	53
[K].fLEVGQEVEAk.[I]	V5VDL1	30S ribosomal protein S1 OS=Acinetobacter baumannii OX=470 GN=rpsA PE=3 SV=1	0	2	0	20200313_AS_ABAUM_REP1_2_F2.raw	12052774	4759575	14195414	4436681	5493982	15200621	6466283	14913063	5.87537e+06	6.80309e+06	51
[K].aTAnGFk.[R]	V5VGN6	50S ribosomal protein L35 OS=Acinetobacter baumannii OX=470 GN=rpmI PE=3 SV=1	0	2	7.07388	20200313_AS_ABAUM_REP1_2_F4.raw	14621707	7.65692e+06	20420298	7780005	12307467	16047655	6786990	17252868	5106346	6.79705e+06	28
[R].lGGPNFHQIPINkPVcPFHnNQR.[D]	A0A0E1JRA6	Catalase OS=Acinetobacter baumannii OX=470 GN=katE PE=3 SV=1	1	5	1.89022	20200313_AS_ABAUM_REP1_2_F8.raw	395388	4.66765e+06	331723	4878822	7.32443e+06	768347	10635242	632248	7392985	6.79283e+06	33
[K].vRPmVEVk.[A]	V5VG47	30S ribosomal protein S7 OS=Acinetobacter baumannii OX=470 GN=rpsG PE=3 SV=1	1	3	4.23566	20200313_AS_ABAUM_REP3_4_F6.raw	61329792	19101884	37018308	13287716	16577964	17854022	6575160	20281344	6.96326e+06	6791542	26
[K].iALkDAGLSTSDISDVILVGGQSR.[M]	A0A0D5YNP4	Chaperone protein DnaK OS=Acinetobacter baumannii OX=470 GN=dnaK PE=2 SV=1	1	3	0	20200313_AS_ABAUM_REP1_2_F5.raw	5.78476e+06	3117167	5.86291e+06	3526229	5.13256e+06	8674864	7.03026e+06	7154115	5.97697e+06	6.78571e+06	52
[R].aIDkAFLmPIEDVFSISGR.[G]	A0A081H5Y7	Elongation factor Tu OS=Acinetobacter baumannii OX=470 GN=tufB_2 PE=3 SV=1	1	3	0	20200313_AS_ABAUM_REP1_2_F7.raw	5609894	2.12049e+06	5.25684e+06	3.32936e+06	4722584	12612659	6654014	10590670	5869522	6774393	41
[K].yLNEVALDR.[Q]	V5VAW7	Elongation factor Ts OS=Acinetobacter baumannii OX=470 GN=tsf PE=3 SV=1	0	2	6.99608	20200313_AS_ABAUM_REP1_2_F2.raw	15166330	3.9004e+06	18699090	5194105	7.09221e+06	19508478	6547185	22901876	4.77969e+06	6.77372e+06	42
[K].sIVNLINk.[H]	V5VHI5	Acetylglutamate kinase OS=Acinetobacter baumannii OX=470 GN=argB PE=3 SV=1	0	2	3.03579	20200313_AS_ABAUM_REP1_2_F8.raw	5.86564e+06	4.6674e+06	6.48807e+06	5.07751e+06	6.54376e+06	8847509	7721131	8528958	6.11552e+06	6.77156e+06	40
[K].vLDPLADk.[L]	X2KZW3	ETF domain-containing protein OS=Acinetobacter baumannii OX=470 GN=etfA PE=4 SV=1	0	2	6.47504	20200313_AS_ABAUM_REP1_2_F2.raw	4.85696e+06	7126981	7453823	7.60027e+06	11368628	5572063	7.25233e+06	4257727	5366598	6.76386e+06	47
[R].IAAQIAk.[Q]	V5VGZ9	Transcription termination/antitermination protein NusA OS=Acinetobacter baumannii OX=470 GN=nusA PE=3 SV=1	0	2	10.6153	20200313_AS_ABAUM_REP1_2_F3.raw	7.36456e+06	5004200	12949871	6.13555e+06	10642132	11591711	6460192	20801734	5.18434e+06	6.76181e+06	39
[R].nATVPLLVAk.[-]	V5VEI3	Universal stress family protein OS=Acinetobacter baumannii OX=470 GN=A7934_06925 PE=4 SV=1	0	2	0	20200313_AS_ABAUM_REP3_4_F7.raw	2.78261e+06	11787736	9125602	9502747	9781133	1.15929e+06	4453911	854006	8404849	6.75574e+06	59
[K].vPSGSLTTR.[L]	V5VBJ4	Aconitate hydratase B OS=Acinetobacter baumannii OX=470 GN=acnB PE=3 SV=1	0	2	19.2534	20200313_AS_ABAUM_REP1_2_F5.raw	5445134	4.72246e+06	7732296	4.80839e+06	7229379	6136774	5.0565e+06	6.75978e+06	4.3929e+06	6.75008e+06	25
[R].LINAEGk.[S]	A0A0E1JRA6	Catalase OS=Acinetobacter baumannii OX=470 GN=katE PE=3 SV=1	0	2	17.3786	20200313_AS_ABAUM_REP1_2_F1.raw	874849	4.29375e+06	522245	9160759	14466860	1.53136e+06	9882526	794513	6499471	6742264	33
[R].kLGVTTR.[I]	V5VIV0	50S ribosomal protein L10 OS=Acinetobacter baumannii OX=470 GN=rplJ PE=3 SV=1	1	2	0	20200313_AS_ABAUM_REP1_2_F4.raw	7.98635e+06	3.27271e+06	13345035	4.56515e+06	8404228	10592821	5956853	22322230	4.60287e+06	6.73995e+06	34
[R].eSLASVEk.[I]	A0A090B0M2	Sel1 repeat family protein OS=Acinetobacter baumannii OX=470 GN=AB988_0584 PE=4 SV=1	0	2	17.8383	20200313_AS_ABAUM_REP1_2_F1.raw	2.20537e+06	5638552	1.87524e+06	6482196	9138270	3.64447e+06	7926750	2.03954e+06	6.81976e+06	6.73327e+06	42
[R].aGSASWk.[K]	V5VH15	Ketol-acid reductoisomerase (NADP(+)) OS=Acinetobacter baumannii OX=470 GN=ilvC PE=3 SV=1	0	2	0	20200313_AS_ABAUM_REP3_4_F7.raw	18769396	16010976	21975802	14115173	13816848	7032004	5114462	6.37297e+06	8881211	6.72828e+06	29
[R].sPAELGSTmLQVLk.[E]	A0A0Q1DNT0	Succinate--CoA ligase [ADP-forming] subunit alpha OS=Acinetobacter baumannii OX=470 GN=sucD PE=3 SV=1	0	3	4.79354	20200313_AS_ABAUM_REP1_2_F5.raw	11636588	4306995	9957466	5.22603e+06	9533890	9595601	6668055	11348392	5.54696e+06	6725154	32
[R].eLAGWIADVIDSkGDEk.[V]	V5VBJ2	Serine hydroxymethyltransferase OS=Acinetobacter baumannii OX=470 GN=glyA2 PE=1 SV=1	1	3	5.80274	20200313_AS_ABAUM_REP1_2_F5.raw	7.11785e+06	4.52127e+06	9013704	4.96951e+06	7.88475e+06	8.29961e+06	7379258	8882072	6072570	6716644	37
[R].lAIEQGk.[F]	V5VHZ3	DUF1852 domain-containing protein OS=Acinetobacter baumannii OX=470 GN=A7934_16805 PE=4 SV=1	0	2	9.99507	20200313_AS_ABAUM_REP1_2_F3.raw	6.64673e+06	3.67258e+06	13159297	4630909	9336465	9978350	2.80274e+06	12444568	2.09599e+06	6711933	32
[M].aYSYTEk.[K]	Q20HS3	DNA-directed RNA polymerase subunit beta OS=Acinetobacter baumannii OX=470 GN=rpoB PE=3 SV=1	0	2	0	20200313_AS_ABAUM_REP1_2_F2.raw	12234458	5.48225e+06	15408476	5.52808e+06	8366963	16399387	7542644	19664976	6079983	6704351	33
[K].lQVPAGk.[A]	V5VH51	50S ribosomal protein L11 OS=Acinetobacter baumannii OX=470 GN=rplK PE=3 SV=1	0	2	1.42711	20200313_AS_ABAUM_REP3_4_F5.raw	61940576	15423461	34953416	14219270	15190953	19016692	6217531	23555484	8641963	6.70022e+06	26
[M].aLTNEEILNAVAEk.[T]	V5VHN5	50S ribosomal protein L7/L12 OS=Acinetobacter baumannii OX=470 GN=rplL PE=3 SV=1	0	2	0	20200313_AS_ABAUM_REP1_2_F2.raw	12055326	4.56852e+06	15798762	4.69613e+06	7315676	15649077	6.55727e+06	18783946	5.41658e+06	6697517	89
[R].fNAFIMEk.[L]	V5VA59	Phosphoribosylaminoimidazole-succinocarboxamide synthase OS=Acinetobacter baumannii OX=470 GN=purC PE=3 SV=1	0	2	28.1155	20200313_AS_ABAUM_REP1_2_F6.raw	7.26905e+06	4.50521e+06	9266676	4.85871e+06	6717395	10948971	6.90549e+06	10532808	5.31503e+06	6.68987e+06	41
[R].gFGEAEVR.[E]	V5VBJ2	Serine hydroxymethyltransferase OS=Acinetobacter baumannii OX=470 GN=glyA2 PE=1 SV=1	0	2	0	20200313_AS_ABAUM_REP1_2_F1.raw	7777201	4263223	9648127	4337980	7.86329e+06	9858447	5335957	13144608	4.60416e+06	6.67382e+06	34
[K].nTTIGLGSk.[A]	A0A0D5YCC7	Bifunctional protein GlmU OS=Acinetobacter baumannii OX=470 GN=glmU PE=3 SV=1	0	2	19.0125	20200313_AS_ABAUM_REP1_2_F5.raw	6.82057e+06	4848656	5.82749e+06	4.69819e+06	5.67316e+06	9473955	6259314	6.9949e+06	5.58969e+06	6662163	45
[K].sVEELkALLDEQQLNQFR.[L]	V5V9I1	50S ribosomal protein L29 OS=Acinetobacter baumannii OX=470 GN=rpmC PE=3 SV=1	1	3	0.974691	20200313_AS_ABAUM_REP1_2_F5.raw	8.12968e+06	1.05219e+06	7.9418e+06	1.57571e+06	2.62113e+06	18248050	5005179	30888594	4.00878e+06	6656349	46
[K].tFFDAVQGk.[N]	N0A217	Branched-chain-amino-acid aminotransferase OS=Acinetobacter baumannii OX=470 GN=ilvE PE=3 SV=1	0	2	11.6912	20200313_AS_ABAUM_REP1_2_F6.raw	5.61092e+06	4.59899e+06	3.75553e+06	4769226	6.61556e+06	7859751	7.58997e+06	4227657	5.65897e+06	6.6543e+06	53
[K].vGADFLk.[T]	A0A0D5YMA2	Aminotransferase OS=Acinetobacter baumannii OX=470 GN=araT PE=3 SV=1	0	2	18.1028	20200313_AS_ABAUM_REP1_2_F4.raw	6113379	3869832	6.92058e+06	4.38676e+06	6.96982e+06	9019864	5452653	6520666	4.45577e+06	6.64582e+06	28
[-].mDDQSLk.[Q]	A0A059ZKD0	Malate dehydrogenase OS=Acinetobacter baumannii OX=470 GN=maeB PE=4 SV=1	0	2	8.35173	20200313_AS_ABAUM_REP1_2_F1.raw	7.51189e+06	4.2553e+06	10523308	4643747	6279906	12020259	6.26483e+06	11947670	4.60538e+06	6.64045e+06	31
[K].gFQAENVQPLD.[-]	A0A1A5UUC6	CSD_1 domain-containing protein OS=Acinetobacter baumannii OX=470 GN=cspG PE=4 SV=1	0	2	12.7925	20200313_AS_ABAUM_REP1_2_F1.raw	6110637	4305798	4400864	5.26838e+06	8557878	10450239	6.1837e+06	4938225	4.83285e+06	6638611	46
[K].hVVDAYTFELSk.[V]	A0A0E1JRA6	Catalase OS=Acinetobacter baumannii OX=470 GN=katE PE=3 SV=1	0	3	1.53534	20200313_AS_ABAUM_REP1_2_F3.raw	686799	5.40064e+06	648681	7.868e+06	7415580	1.95197e+06	9990160	1.15117e+06	7427649	6.63604e+06	29
[R].aIDVEQDGMR.[S]	V5V8V9	UDP-N-acetylmuramate--L-alanine ligase OS=Acinetobacter baumannii OX=470 GN=murC PE=3 SV=1	0	2	12.2765	20200313_AS_ABAUM_REP1_2_F1.raw	5362417	3.92783e+06	7.8031e+06	4320564	6406768	9734957	5.8316e+06	8911292	4763577	6633903	48
[R].gVGSGENYHk.[V]	X2KZW3	ETF domain-containing protein OS=Acinetobacter baumannii OX=470 GN=etfA PE=4 SV=1	0	3	6.67349	20200313_AS_ABAUM_REP3_4_F3.raw	18899798	16327919	25299122	15292594	15615712	6.19494e+06	5558374	6082390	8471405	6630828	47
[R].LGFMSFFVk.[A]	A0A0D5YFF8	Dihydrolipoyllysine-residue succinyltransferase component of 2-oxoglutarate dehydrogenase complex OS=Acinetobacter baumannii OX=470 GN=sucB PE=3 SV=1	0	2	0	20200313_AS_ABAUM_REP3_4_F8.raw	16398680	14264343	21357844	15189636	19696598	4213126	4614617	7568399	8.07029e+06	6625316	52
[R].hGSAVLENLIAk.[G]	A0A0D5YK79	Carbonate dehydratase OS=Acinetobacter baumannii OX=470 GN=cynT PE=4 SV=1	0	3	4.30082	20200313_AS_ABAUM_REP3_4_F5.raw	13838546	15038170	14957319	12483398	10089551	4196912	4282178	3.78712e+06	8.05883e+06	6.62368e+06	48
[R].fEVGEGIEkk.[A]	V5VAW7	Elongation factor Ts OS=Acinetobacter baumannii OX=470 GN=tsf PE=3 SV=1	1	3	5.16555	20200313_AS_ABAUM_REP3_4_F3.raw	38907060	14181886	25608866	11940149	12608879	13052682	5.08571e+06	15039181	7499139	6.62132e+06	28
[K].aLADMGMk.[Q]	A0A0D5YD19	N-succinylarginine dihydrolase OS=Acinetobacter baumannii OX=470 GN=astB PE=3 SV=1	0	2	24.424	20200313_AS_ABAUM_REP1_2_F4.raw	5362956	4.10357e+06	4.27544e+06	4370851	6.67119e+06	8588564	7.60694e+06	5.03244e+06	4.11544e+06	6.61811e+06	40
[R].mEIISGEcR.[V]	V5VH09	Pyrimidine/purine nucleoside phosphorylase OS=Acinetobacter baumannii OX=470 GN=ppnP PE=3 SV=1	0	2	21.7008	20200313_AS_ABAUM_REP1_2_F2.raw	4.73522e+06	3.74093e+06	5.72411e+06	4452952	6.34214e+06	7.62176e+06	6294446	5491596	5609951	6618067	28
[K].sLYLILk.[G]	V5VF83	Crp-like helix-turn-helix domain protein OS=Acinetobacter baumannii OX=470 GN=vfr PE=4 SV=1	0	2	26.4761	20200313_AS_ABAUM_REP1_2_F8.raw	5.65223e+06	3.47942e+06	5.11775e+06	4.75691e+06	5.60774e+06	8.32904e+06	5.55695e+06	5.91858e+06	4.74407e+06	6615628	39
[R].aLGAVGYk.[I]	V5V9J7	30S ribosomal protein S11 OS=Acinetobacter baumannii OX=470 GN=rpsK PE=3 SV=1	0	2	0	20200313_AS_ABAUM_REP1_2_F6.raw	11443397	2841993	13592151	4.10948e+06	6169616	15035226	5.07339e+06	20543588	3.96973e+06	6598872	32
[K].gVVDAEkPELILLGk.[Q]	A0A0E4HMY3	ETF domain-containing protein OS=Acinetobacter baumannii OX=470 GN=etfB PE=4 SV=1	1	3	0.96915	20200313_AS_ABAUM_REP3_4_F5.raw	17558358	17080732	26235110	15591415	17369576	5685685	5.23338e+06	5.49965e+06	8.16329e+06	6.59395e+06	36
[K].nNAVTAAQk.[T]	A0A059ZQH3	Signal peptide OS=Acinetobacter baumannii OX=470 GN=A7934_17870 PE=4 SV=1	0	2	0	20200313_AS_ABAUM_REP1_2_F3.raw	1.35564e+06	8981034	752296	5.40591e+06	5.19864e+06	2308624	10989008	1.03696e+06	7.8823e+06	6592585	48
[R].ikNAIELAAQR.[G]	V5V961	30S ribosomal protein S4 OS=Acinetobacter baumannii OX=470 GN=rpsD PE=3 SV=1	1	3	3.64968	20200313_AS_ABAUM_REP3_4_F7.raw	43569828	13303337	21556386	11737340	10309738	10725425	5.4687e+06	13152429	7.69827e+06	6.58687e+06	27
[K].iRDGWPIGck.[V]	V5VB41	50S ribosomal protein L5 OS=Acinetobacter baumannii OX=470 GN=rplE PE=3 SV=1	1	3	3.87418	20200313_AS_ABAUM_REP1_2_F7.raw	5.6872e+06	4.42628e+06	6805189	4.78428e+06	6.70391e+06	7.38017e+06	4.83169e+06	4.49894e+06	4483751	6.58384e+06	26
[-].mDDQSLk.[Q]	A0A059ZKD0	Malate dehydrogenase OS=Acinetobacter baumannii OX=470 GN=maeB PE=4 SV=1	0	2	0	20200313_AS_ABAUM_REP1_2_F2.raw	7416856	3862965	10108071	4285847	5993329	11484959	6.65145e+06	11192297	4.61476e+06	6581792	35
[K].vGcALDAVk.[G]	V5VHI5	Acetylglutamate kinase OS=Acinetobacter baumannii OX=470 GN=argB PE=3 SV=1	0	2	26.5902	20200313_AS_ABAUM_REP1_2_F4.raw	5539484	4.15247e+06	5759968	4.20641e+06	5952261	8486085	6.55301e+06	6978470	5.81314e+06	6577270	44
[K].aVMPESTFAR.[I]	A0A0D5YEX2	Isocitrate dehydrogenase [NADP] OS=Acinetobacter baumannii OX=470 GN=idh PE=3 SV=1	0	2	12.2468	20200313_AS_ABAUM_REP1_2_F3.raw	5225641	4.09661e+06	6520830	4324131	5.95862e+06	8206131	6492296	9377927	4699136	6.57626e+06	31
[R].mLLDALLALk.[V]	V5VAD3	4Fe-4S ferredoxin-type domain-containing protein OS=Acinetobacter baumannii OX=470 GN=sdhB PE=4 SV=1	0	2	1.12658	20200313_AS_ABAUM_REP1_2_F8.raw	5.29717e+06	3.33686e+06	8180987	3.83662e+06	5.86621e+06	10580674	6.4265e+06	13854127	5.05784e+06	6.57576e+06	60
[R].fGLSVGLVSPk.[R]	A0A0D5YDV3	N-succinylglutamate 5-semialdehyde dehydrogenase OS=Acinetobacter baumannii OX=470 GN=astD PE=3 SV=1	0	3	4.17098	20200313_AS_ABAUM_REP1_2_F8.raw	6.18831e+06	4.03862e+06	4.20299e+06	4742567	5.59739e+06	9561886	6498764	4.77341e+06	6151387	6574411	34
[R].eVAFALGLk.[D]	V5VBY1	Succinate--CoA ligase [ADP-forming] subunit beta OS=Acinetobacter baumannii OX=470 GN=sucC PE=3 SV=1	0	2	0	20200313_AS_ABAUM_REP1_2_F5.raw	6788351	4.68222e+06	9469009	5.11983e+06	8.0389e+06	8471842	6.67533e+06	10539193	5.45551e+06	6568888	62
[R].vVDANVk.[V]	A0A0E4HMY3	ETF domain-containing protein OS=Acinetobacter baumannii OX=470 GN=etfB PE=4 SV=1	0	2	0	20200313_AS_ABAUM_REP3_4_F4.raw	21319118	16976568	23495746	14063162	13309657	6.6103e+06	5383434	6.32137e+06	8712478	6.56526e+06	42
[K].vEAPAER.[K]	A0A0E4HMY3	ETF domain-containing protein OS=Acinetobacter baumannii OX=470 GN=etfB PE=4 SV=1	0	2	14.0227	20200313_AS_ABAUM_REP3_4_F1.raw	19474152	16211014	23769700	14542079	13466256	6126798	5.13217e+06	6368100	8886467	6.56285e+06	34
[R].vAcETLVk.[T]	V5XXN2	S-adenosylmethionine synthase OS=Acinetobacter baumannii OX=470 GN=metK PE=3 SV=1	0	2	4.28485	20200313_AS_ABAUM_REP1_2_F4.raw	8863582	4415787	12026900	4797928	6967177	13196883	6618005	16163215	5.61005e+06	6555335	29
[K].aTLFGVVk.[S]	A0A059ZL49	Peptidyl-prolyl cis-trans isomerase OS=Acinetobacter baumannii OX=470 GN=fkpB PE=3 SV=1	0	2	0	20200313_AS_ABAUM_REP1_2_F8.raw	5.74421e+06	3.56828e+06	6949532	4158452	6.63095e+06	8175275	6.35748e+06	9187844	4923985	6.54431e+06	50
[K].aGVIGLVk.[F]	A0A081H0G0	3-oxoacyl-ACP reductase OS=Acinetobacter baumannii OX=470 GN=fabG_3 PE=4 SV=1	0	2	17.7846	20200313_AS_ABAUM_REP1_2_F7.raw	3.06529e+06	4.57829e+06	3.0994e+06	4953229	6.62129e+06	4783038	6994373	4.88111e+06	5681025	6539356	55
[R].nVAEGIIAk.[F]	V5VFS5	Elongation factor G OS=Acinetobacter baumannii OX=470 GN=fusA PE=3 SV=1	0	2	14.4335	20200313_AS_ABAUM_REP3_4_F5.raw	42565804	15509246	25721654	12732328	14266724	13853341	5.21425e+06	15737248	7845675	6534751	49
[R].ikQLPPTITAk.[Y]	A0A0D5YMU6	OmpW family protein OS=Acinetobacter baumannii OX=470 GN=ompW PE=4 SV=1	1	3	1.87711	20200313_AS_ABAUM_REP1_2_F8.raw	4.46346e+06	4.74583e+06	2267511	3.85112e+06	4.88971e+06	8.14021e+06	8605224	2663898	6.03129e+06	6534683	26
[R].lIDIVQPTDkTVDALMk.[L]	V5V940	30S ribosomal protein S10 OS=Acinetobacter baumannii OX=470 GN=rpsJ PE=3 SV=1	1	3	3.18853	20200313_AS_ABAUM_REP1_2_F4.raw	7.60661e+06	1.96212e+06	9765741	2.57416e+06	3894940	15204923	5362535	21258822	3.69884e+06	6.53439e+06	25
[K].lPEQLGIk.[D]	V5VE93	Signal peptide OS=Acinetobacter baumannii OX=470 GN=A7934_14495 PE=4 SV=1	0	2	5.39964	20200313_AS_ABAUM_REP1_2_F5.raw	5.17597e+06	7.10998e+06	4.15995e+06	5653886	8260602	7071886	9101780	4.55404e+06	6.0634e+06	6.5313e+06	38
[R].gYIGVSALGR.[N]	A0A0D5YD86	DUF2147 domain-containing protein OS=Acinetobacter baumannii OX=470 GN=ABUW_0139 PE=4 SV=1	0	2	5.85895	20200313_AS_ABAUM_REP3_4_F5.raw	5.258e+06	21777278	17218020	16238273	20275668	1.41812e+06	4891025	933762	9115508	6527262	49
[K].qGLGIAIVSTSk.[G]	V5V952	30S ribosomal protein S8 OS=Acinetobacter baumannii OX=470 GN=rpsH PE=3 SV=1	0	2	0	20200313_AS_ABAUM_REP1_2_F7.raw	11925728	3.56045e+06	13375105	4284932	5.7343e+06	17009660	5978770	17366986	5.26198e+06	6524476	62
[K].mHPEPEIIk.[A]	V5VEG3	General stress protein 39 OS=Acinetobacter baumannii OX=470 GN=ydaD PE=4 SV=1	0	3	4.772	20200313_AS_ABAUM_REP1_2_F1.raw	1.43651e+06	7242704	584460	7934218	8574147	1.91639e+06	12064171	617760	10462867	6.52428e+06	31
[R].dkDIENLYILPASQTR.[D]	V5VG33	Site-determining protein OS=Acinetobacter baumannii OX=470 GN=minD PE=3 SV=1	1	3	5.99169	20200313_AS_ABAUM_REP1_2_F3.raw	3826159	4189264	3.92202e+06	4.29736e+06	6.42184e+06	5.22676e+06	7.12487e+06	5.07512e+06	5.43715e+06	6.524e+06	38
[R].aGQPYVDHR.[W]	V5VBC2	30S ribosomal protein S2 OS=Acinetobacter baumannii OX=470 GN=rpsB PE=3 SV=1	0	3	1.93305	20200313_AS_ABAUM_REP3_4_F2.raw	37998956	12534135	23607162	13732514	12314684	14606298	5.58098e+06	16205566	6.17409e+06	6521863	28
[K].vGDYEIASR.[A]	V5VAP2	ABC transporter ATP-binding protein OS=Acinetobacter baumannii OX=470 GN=ettA PE=4 SV=1	0	2	15.0994	20200313_AS_ABAUM_REP1_2_F1.raw	7.24494e+06	4.72784e+06	9284453	4.18326e+06	5793320	9864229	5.5574e+06	10899736	5338091	6518016	36
[K].sAPDLPAk.[N]	V5VB88	Malate dehydrogenase OS=Acinetobacter baumannii OX=470 GN=mdh PE=3 SV=1	0	2	6.2907	20200313_AS_ABAUM_REP3_4_F2.raw	21247048	15463486	21638370	12557537	13257590	8063096	4662341	7314273	8470965	6510053	32
[R].tLSAIAGGDYAVATEAYkk.[A]	V5VDE9	30S ribosomal protein S20 OS=Acinetobacter baumannii OX=470 GN=rpsT PE=3 SV=1	1	3	9.84734	20200313_AS_ABAUM_REP1_2_F5.raw	10914537	3.1138e+06	9583102	3853141	5025134	13723145	5.21365e+06	12780685	4.14931e+06	6.50727e+06	54
[R].qAEVVSEEk.[M]	V5VDD6	Nucleoid-associated protein A7M79_09900 OS=Acinetobacter baumannii OX=470 GN=ybaB PE=3 SV=1	0	2	2.31088	20200313_AS_ABAUM_REP3_4_F1.raw	23212680	14767943	19826760	12934009	12351978	8.34399e+06	5400270	9025506	8581612	6505520	55
[R].eILPDPk.[F]	V5VG47	30S ribosomal protein S7 OS=Acinetobacter baumannii OX=470 GN=rpsG PE=3 SV=1	0	2	0	20200313_AS_ABAUM_REP3_4_F2.raw	51843716	16089424	31260526	13741939	16216266	15292111	6507107	18087312	8639518	6504637	26
[K].aLADAAR.[E]	V5V9P3	50S ribosomal protein L18 OS=Acinetobacter baumannii OX=470 GN=rplR PE=3 SV=1	0	2	21.803	20200313_AS_ABAUM_REP1_2_F1.raw	13665297	5.28287e+06	18153594	6.3912e+06	8664232	14025945	5.65832e+06	16341639	4337079	6502862	36
[R].akPIVFVPTYIGYER.[L]	A0A0R4J757	Glycerol-3-phosphate acyltransferase OS=Acinetobacter baumannii OX=470 GN=plsB PE=3 SV=1	1	3	0	20200313_AS_ABAUM_REP1_2_F8.raw	4983593	3.78905e+06	5.30491e+06	4.16013e+06	6.56699e+06	6626695	6.44759e+06	6975397	5.20984e+06	6502763	54
[R].lGEPQDIANAVSFLASDk.[A]	V5VHN7	3-oxoacyl-[acyl-carrier-protein] reductase OS=Acinetobacter baumannii OX=470 GN=fabG_9 PE=1 SV=1	0	3	1.93697	20200313_AS_ABAUM_REP1_2_F4.raw	8428371	2.84901e+06	9204094	3338204	5.19783e+06	10104815	5.9773e+06	9141468	4.64931e+06	6498891	59
[M].aLLIEDk.[K]	V5VIV0	50S ribosomal protein L10 OS=Acinetobacter baumannii OX=470 GN=rplJ PE=3 SV=1	0	2	0	20200313_AS_ABAUM_REP3_4_F4.raw	31069036	14236096	23184786	13872639	14957547	11965070	5694664	13116705	7988720	6.4913e+06	35
[R].sGALVEk.[R]	V5VGT4	Leucine--tRNA ligase OS=Acinetobacter baumannii OX=470 GN=leuS PE=3 SV=1	0	2	9.99825	20200313_AS_ABAUM_REP1_2_F3.raw	7159886	7.96439e+06	9794382	7.23626e+06	10080459	7.33406e+06	6.87287e+06	7.3107e+06	5549533	6490346	30
[K].gPFVDAHLFAk.[V]	V5V944	30S ribosomal protein S19 OS=Acinetobacter baumannii OX=470 GN=rpsS PE=3 SV=1	0	3	3.38448	20200313_AS_ABAUM_REP3_4_F7.raw	33389242	15417297	27615700	15240429	15660591	11204526	5.78104e+06	14155128	9565089	6484035	31
[K].vNGEELLImk.[E]	A0A154DV90	10 kDa chaperonin OS=Acinetobacter baumannii OX=470 GN=groS PE=3 SV=1	0	2	21.5573	20200313_AS_ABAUM_REP3_4_F3.raw	29509612	12304363	19608420	10715454	10124118	5.68654e+06	4.63231e+06	5.59678e+06	5.13754e+06	6482735	53
[R].gLVVPVLR.[D]	A0A0D5YFF8	Dihydrolipoyllysine-residue succinyltransferase component of 2-oxoglutarate dehydrogenase complex OS=Acinetobacter baumannii OX=470 GN=sucB PE=3 SV=1	0	2	6.56309	20200313_AS_ABAUM_REP1_2_F8.raw	5943788	3.95623e+06	6467469	4.76304e+06	6.8664e+06	7.48878e+06	5.77092e+06	10774508	4663738	6482344	48
[R].kSTPFAAQVAAEVAGk.[A]	V5V9J7	30S ribosomal protein S11 OS=Acinetobacter baumannii OX=470 GN=rpsK PE=3 SV=1	1	3	3.63888	20200313_AS_ABAUM_REP1_2_F4.raw	8902373	2.88579e+06	9787581	5.28815e+06	7985862	13580085	6.87998e+06	14088092	4.63558e+06	6481887	40
[K].kQQLEANkVA.[-]	V5VEB3	1,2-phenylacetyl-CoA epoxidase subunit A OS=Acinetobacter baumannii OX=470 GN=paaA PE=4 SV=1	2	3	5.32979	20200313_AS_ABAUM_REP1_2_F4.raw	294903	5665577	375215	5383954	6959619	833289	7.84253e+06	573635	6.78135e+06	6.48184e+06	29
[R].QTWAVTk.[G]	V5VGL2	Trigger factor OS=Acinetobacter baumannii OX=470 GN=tig PE=3 SV=1	0	2	11.3068	20200313_AS_ABAUM_REP3_4_F3.raw	32474882	17033624	32350980	17243852	23552426	10539156	6223803	15064796	8.04458e+06	6481444	37
[R].lAIEQGk.[F]	V5VHZ3	DUF1852 domain-containing protein OS=Acinetobacter baumannii OX=470 GN=A7934_16805 PE=4 SV=1	0	2	8.43172	20200313_AS_ABAUM_REP3_4_F3.raw	23985432	4356179	34095408	4.07294e+06	5.46831e+06	6.42695e+06	3.37457e+06	9825903	6.26671e+06	6470914	32
[R].eLLSTYDFPGDDTPVIR.[G]	A0A081H5Y7	Elongation factor Tu OS=Acinetobacter baumannii OX=470 GN=tufB_2 PE=3 SV=1	0	2	0	20200313_AS_ABAUM_REP1_2_F1.raw	7.08875e+06	3352870	11066626	4.40397e+06	6.23304e+06	11642319	5.75904e+06	13732331	4.52998e+06	6.44515e+06	34
[K].gAPYAPLVEAk.[K]	V5V9H7	50S ribosomal protein L2 OS=Acinetobacter baumannii OX=470 GN=rplB PE=3 SV=1	0	2	0	20200313_AS_ABAUM_REP3_4_F3.raw	39378780	7.63389e+06	20585798	9170178	9419932	11594521	3.91654e+06	15292727	6.5592e+06	6442739	64
[K].hVVDAYTFELSk.[V]	A0A0E1JRA6	Catalase OS=Acinetobacter baumannii OX=470 GN=katE PE=3 SV=1	0	3	9.70419	20200313_AS_ABAUM_REP1_2_F4.raw	1.15602e+06	4.95356e+06	1.10039e+06	7.4273e+06	8566806	1.79297e+06	10297678	1.43124e+06	7676732	6438285	39
[K].qLVEFQk.[Q]	W8FNF9	Peptidyl-prolyl cis-trans isomerase OS=Acinetobacter baumannii OX=470 GN=fklB PE=3 SV=1	0	2	0	20200313_AS_ABAUM_REP1_2_F4.raw	4.30128e+06	4524175	3615629	6137230	8455480	5.82959e+06	6.33839e+06	3.53786e+06	5554639	6.43336e+06	33
[K].iYGASGk.[V]	V5VGJ0	NADH-quinone oxidoreductase subunit F OS=Acinetobacter baumannii OX=470 GN=nuoF PE=3 SV=1	0	2	25.7966	20200313_AS_ABAUM_REP1_2_F4.raw	7122870	5311542	9341184	5.16992e+06	6352007	10541995	6.48508e+06	9321847	5.35476e+06	6425157	26
[R].lTEEQLSNFRR.[E]	V5V8S6	Pyruvate dehydrogenase E1 component OS=Acinetobacter baumannii OX=470 GN=aceE PE=4 SV=1	1	3	6.51923	20200313_AS_ABAUM_REP3_4_F4.raw	27321320	13610920	19166868	14059371	14771147	7830642	6311894	12433422	7382305	6423866	26
[R].aQIEESTSEYDREk.[L]	V5VAH2	60 kDa chaperonin OS=Acinetobacter baumannii OX=470 GN=cpn60 PE=3 SV=1	1	3	20.5101	20200313_AS_ABAUM_REP3_4_F1.raw	33592332	20512408	32054406	17110638	18640468	9703499	6.74297e+06	9565528	7623555	6.42011e+06	32
[R].lTTELAk.[L]	A0A077GRI0	Aldedh domain-containing protein OS=Acinetobacter baumannii OX=470 GN=gapN PE=4 SV=1	0	2	7.15859	20200313_AS_ABAUM_REP1_2_F4.raw	4.05166e+06	5336045	1.54538e+06	4861999	6.11698e+06	6.57707e+06	6.69168e+06	1.50982e+06	5.7911e+06	6.41032e+06	34
[K].gVVPDIk.[L]	V5VH43	PDZ domain-containing protein OS=Acinetobacter baumannii OX=470 GN=prc PE=3 SV=1	0	2	13.0264	20200313_AS_ABAUM_REP3_4_F3.raw	13036070	16715755	17987408	14634948	14606522	4.06281e+06	5122239	2857069	9003086	6406419	31
[R].gTFVIDPEGk.[I]	V5VEN5	Alkyl hydroperoxide reductase C OS=Acinetobacter baumannii OX=470 GN=ahpC_2 PE=3 SV=1	0	2	0	20200313_AS_ABAUM_REP3_4_F3.raw	15868901	16398090	19977936	15410228	16411635	4.25505e+06	4.62566e+06	3.98815e+06	7105592	6.39102e+06	44
[R].eIWSFGSGYGGNALLGkk.[C]	A0A0D5YEI2	Phosphoenolpyruvate carboxykinase [GTP] OS=Acinetobacter baumannii OX=470 GN=pckG PE=3 SV=1	1	3	12.9565	20200313_AS_ABAUM_REP1_2_F8.raw	5980312	1.6726e+06	6212256	1.7132e+06	3.13218e+06	11511110	4552499	18694434	4.11096e+06	6.38941e+06	31
[R].sAEIGQGTVIkR.[A]	A0A0D5YNL9	Pirin domain protein OS=Acinetobacter baumannii OX=470 GN=yhhW_1 PE=3 SV=1	1	3	4.83244	20200313_AS_ABAUM_REP1_2_F4.raw	3.01767e+06	4880583	1.96427e+06	4997431	6.80216e+06	5.51575e+06	6809733	2504454	5.60917e+06	6386414	42
[K].sTFPYHFDLNNLk.[I]	A0A059ZEY9	Phosphoglucosamine mutase OS=Acinetobacter baumannii OX=470 GN=glmM PE=3 SV=1	0	3	3.19129	20200313_AS_ABAUM_REP1_2_F6.raw	3872513	3.93206e+06	4.35781e+06	4.31347e+06	6.389e+06	6.71955e+06	6729022	4.15038e+06	5739595	6385805	31
[K].sATSSSVGGHTAER.[V]	R9RIP4	Hcp family protein OS=Acinetobacter baumannii OX=470 GN=hcp PE=4 SV=1	0	3	9.98009	20200313_AS_ABAUM_REP1_2_F1.raw	7030684	5.44229e+06	6.50878e+06	5.3047e+06	8393297	9271799	4.68788e+06	4982413	4.08786e+06	6.37965e+06	63
[R].aVNALEGLk.[G]	V5VAH2	60 kDa chaperonin OS=Acinetobacter baumannii OX=470 GN=cpn60 PE=3 SV=1	0	2	11.7394	20200313_AS_ABAUM_REP1_2_F5.raw	6316429	5107703	7550273	5.23022e+06	8261270	7.66943e+06	6640095	6.25557e+06	5.55958e+06	6378072	48
[K].nLYNGVk.[E]	V5VGK0	Vitamin B12-dependent ribonucleotide reductase OS=Acinetobacter baumannii OX=470 GN=nrdA PE=3 SV=1	0	2	29.5102	20200313_AS_ABAUM_REP3_4_F5.raw	29843912	16977176	26751184	13903665	14704295	8822928	5682126	8.30554e+06	9227178	6.37486e+06	37
[R].VGYQVIDGVk.[T]	V5V9N7	50S ribosomal protein L24 OS=Acinetobacter baumannii OX=470 GN=rplX PE=3 SV=1	0	2	6.72025	20200313_AS_ABAUM_REP1_2_F2.raw	4.19814e+06	4.14477e+06	5407160	5354085	8074186	6.38901e+06	7.01243e+06	8715885	5610652	6371807	33
[K].aGQYAYR.[D]	V5VGC9	50S ribosomal protein L20 OS=Acinetobacter baumannii OX=470 GN=rplT PE=3 SV=1	0	2	5.88549	20200313_AS_ABAUM_REP3_4_F2.raw	22635618	11589264	17800056	10640628	12097527	7.76332e+06	5285097	11462349	8092808	6371729	30
[K].iADGLNAAEk.[A]	V5VHG5	ATP synthase subunit b OS=Acinetobacter baumannii OX=470 GN=atpF PE=3 SV=1	0	2	16.3282	20200313_AS_ABAUM_REP1_2_F2.raw	13857441	4.53943e+06	15381248	4036031	5545441	18503924	6.19416e+06	20127738	4.72682e+06	6369266	66
[M].sSNETTTGFkPk.[K]	A0A0D5YML8	Citrate synthase OS=Acinetobacter baumannii OX=470 GN=prpC PE=3 SV=1	1	3	3.94553	20200313_AS_ABAUM_REP3_4_F5.raw	9722332	15143796	11545416	13258062	11701407	3.45381e+06	5.16606e+06	1755889	7.43504e+06	6.35842e+06	40
[R].sIAkPADDFkAIEQVGSISANSDTTVGk.[L]	V5VAH2	60 kDa chaperonin OS=Acinetobacter baumannii OX=470 GN=cpn60 PE=3 SV=1	2	5	29.3748	20200313_AS_ABAUM_REP1_2_F4.raw	3.26369e+06	1.67948e+06	3.2324e+06	1.59038e+06	2.20473e+06	8583779	5.67551e+06	10077444	4780092	6353112	28
[R].vAPYLEHLADYIDTLk.[R]	A0A0D5YEI5	Glutamate dehydrogenase OS=Acinetobacter baumannii OX=470 GN=gdh PE=3 SV=1	0	3	0	20200313_AS_ABAUM_REP1_2_F5.raw	7553434	5306034	8476742	5.08774e+06	7.79542e+06	9944250	5.74593e+06	5877590	5.04169e+06	6.35292e+06	39
[R].fkNEIIGVEGHDANGFk.[I]	A0A059ZM33	3-ketoacyl-CoA thiolase OS=Acinetobacter baumannii OX=470 GN=fadA_1 PE=3 SV=1	1	4	28.0735	20200313_AS_ABAUM_REP1_2_F4.raw	2.1149e+06	4759038	2.48985e+06	4258780	5.98919e+06	2748386	7383542	3053982	6.03822e+06	6.34849e+06	41
[K].hVVDAYTFELSk.[V]	A0A0E1JRA6	Catalase OS=Acinetobacter baumannii OX=470 GN=katE PE=3 SV=1	0	3	5.32719	20200313_AS_ABAUM_REP3_4_F4.raw	3.06041e+06	20457358	8352569	18009030	15195956	1.0774e+06	7090637	1.05435e+06	10961645	6342991	36
[K].iVVVTSGk.[G]	V5VG33	Site-determining protein OS=Acinetobacter baumannii OX=470 GN=minD PE=3 SV=1	0	2	0	20200313_AS_ABAUM_REP1_2_F7.raw	5287222	6764896	6366944	6403861	8513210	6.57701e+06	7240559	5384806	5127886	6333910	34
[K].qSEYSLQLR.[E]	V5V961	30S ribosomal protein S4 OS=Acinetobacter baumannii OX=470 GN=rpsD PE=3 SV=1	0	2	23.3997	20200313_AS_ABAUM_REP3_4_F2.raw	34451968	12214048	21041082	11550353	11065281	10842935	3.5575e+06	11299311	7707295	6.32812e+06	41
[K].aAELAIEk.[R]	V5VA37	Acetyl-coenzyme A carboxylase carboxyl transferase subunit beta OS=Acinetobacter baumannii OX=470 GN=accD PE=3 SV=1	0	2	13.0879	20200313_AS_ABAUM_REP1_2_F2.raw	8390104	4.82018e+06	10707308	5199796	8013961	10470472	5955961	11728993	4.80045e+06	6.31957e+06	45
[R].vNVYPVk.[G]	A0A0D5YGP6	DAO domain-containing protein OS=Acinetobacter baumannii OX=470 GN=ABUW_1726 PE=4 SV=1	0	2	12.1905	20200313_AS_ABAUM_REP3_4_F5.raw	4291347	17599170	12113055	14431845	14599659	1.59259e+06	4823837	1.02636e+06	8.32446e+06	6316552	31
[R].wLGGMLTNWk.[T]	V5VBC2	30S ribosomal protein S2 OS=Acinetobacter baumannii OX=470 GN=rpsB PE=3 SV=1	0	2	0.588692	20200313_AS_ABAUM_REP3_4_F8.raw	47644960	14519900	24173774	13334680	12465284	13343270	6493561	19077734	9255675	6311041	45
[M].tTITLPALPYGYDDLAPHISk.[E]	V5VAU8	Superoxide dismutase OS=Acinetobacter baumannii OX=470 GN=sodB PE=3 SV=1	0	3	0	20200313_AS_ABAUM_REP3_4_F5.raw	12220833	25528900	20548324	17910402	14679131	2.2742e+06	4889699	1267397	10230749	6.30964e+06	53
[R].rYASVGDIIk.[V]	V5V9N8	50S ribosomal protein L14 OS=Acinetobacter baumannii OX=470 GN=rplN PE=3 SV=1	1	3	3.46862	20200313_AS_ABAUM_REP3_4_F5.raw	18593764	13349604	21256044	11442593	12262564	7.48933e+06	5644482	7.55653e+06	6759940	6.30393e+06	31
[K].NkVDPVEFFETTLEk.[V]	V5VG47	30S ribosomal protein S7 OS=Acinetobacter baumannii OX=470 GN=rpsG PE=3 SV=1	1	3	0	20200313_AS_ABAUM_REP1_2_F2.raw	8.07617e+06	3.2072e+06	9892716	4.14897e+06	8406279	11156648	5.16361e+06	12310869	3.97608e+06	6.29402e+06	36
[K].yIADIAk.[K]	A0A081H230	Carbamoyl-phosphate synthase large chain OS=Acinetobacter baumannii OX=470 GN=carB PE=3 SV=1	0	2	10.7837	20200313_AS_ABAUM_REP1_2_F3.raw	8660040	4.87229e+06	9729048	5.61663e+06	7.34276e+06	7441660	5919014	11413075	4.84656e+06	6280950	33
[K].aIAPVLEDLSSEYAGk.[V]	V5VGM8	Thioredoxin OS=Acinetobacter baumannii OX=470 GN=trxA PE=3 SV=1	0	3	0.276789	20200313_AS_ABAUM_REP3_4_F2.raw	18284968	15605613	20652032	15384644	16211180	7023406	5.48673e+06	6.64871e+06	7.98205e+06	6278446	69
[K].aFLmPIEDVFSISGR.[G]	A0A081H5Y7	Elongation factor Tu OS=Acinetobacter baumannii OX=470 GN=tufB_2 PE=3 SV=1	0	2	0	20200313_AS_ABAUM_REP1_2_F6.raw	9309392	5.17428e+06	12866629	6351392	10432388	10029063	6440682	10190768	5.03212e+06	6.27159e+06	45
[K].sVNDDITEIDFNHPLAGk.[N]	A0A059ZL49	Peptidyl-prolyl cis-trans isomerase OS=Acinetobacter baumannii OX=470 GN=fkpB PE=3 SV=1	0	3	3.0533	20200313_AS_ABAUM_REP1_2_F3.raw	4.12941e+06	3.63254e+06	5.75661e+06	5096444	7.19386e+06	6974530	6.02117e+06	7.3907e+06	4619350	6265912	42
[R].vkIADSNESELFR.[A]	V5VH09	Pyrimidine/purine nucleoside phosphorylase OS=Acinetobacter baumannii OX=470 GN=ppnP PE=3 SV=1	1	3	7.32722	20200313_AS_ABAUM_REP3_4_F3.raw	19530290	12463683	16591635	11763451	10064952	7.38551e+06	4800419	5.94739e+06	7.24267e+06	6262387	30
[R].iASGEmLGk.[D]	V5VB88	Malate dehydrogenase OS=Acinetobacter baumannii OX=470 GN=mdh PE=3 SV=1	0	2	21.6652	20200313_AS_ABAUM_REP3_4_F3.raw	27978446	11997121	21798106	10921017	11350831	6.31277e+06	4.13198e+06	8006281	5712413	6.25962e+06	39
[R].tLAASGIk.[S]	A0A077GA87	Enoyl-[acyl-carrier-protein] reductase [NADH] OS=Acinetobacter baumannii OX=470 GN=fabI PE=3 SV=1	0	2	0	20200313_AS_ABAUM_REP3_4_F7.raw	21631878	13171579	18114004	8909508	9190590	9222195	4.51574e+06	9448535	7.91191e+06	6258950	36
[K].lIAQAmEk.[V]	V5VAH2	60 kDa chaperonin OS=Acinetobacter baumannii OX=470 GN=cpn60 PE=3 SV=1	0	2	0	20200313_AS_ABAUM_REP3_4_F3.raw	40158888	11286641	25670636	10010933	10171150	7249171	4383226	9056580	5.22398e+06	6256282	36
[R].rVVAYATHPVLSGk.[A]	A0A0Q1HQY9	Ribose-phosphate pyrophosphokinase OS=Acinetobacter baumannii OX=470 GN=prs PE=3 SV=1	1	4	7.07624	20200313_AS_ABAUM_REP3_4_F8.raw	7.86631e+06	12645694	14475763	12813156	10586984	3.04242e+06	5.40711e+06	2.07705e+06	8.14796e+06	6255879	34
[K].gQPHVnGEk.[A]	A0A0D5YEI2	Phosphoenolpyruvate carboxykinase [GTP] OS=Acinetobacter baumannii OX=470 GN=pckG PE=3 SV=1	0	3	14.6088	20200313_AS_ABAUM_REP1_2_F1.raw	7.69689e+06	6512353	16341323	7038806	10081769	12608447	6760030	12546028	4896756	6255751	35
[K].kIDQGQFSNWANDHLk.[V]	A0A0D5YJ33	1,2-phenylacetyl-CoA epoxidase, subunit E OS=Acinetobacter baumannii OX=470 GN=paaK PE=4 SV=1	1	4	0	20200313_AS_ABAUM_REP3_4_F7.raw	1.46925e+06	13214976	3.10147e+06	14865144	10750468	1.46614e+06	5105475	803727	10208485	6.25417e+06	38
[K].mLDANEk.[V]	A0A077GA87	Enoyl-[acyl-carrier-protein] reductase [NADH] OS=Acinetobacter baumannii OX=470 GN=fabI PE=3 SV=1	0	2	0	20200313_AS_ABAUM_REP1_2_F1.raw	6886536	3.86369e+06	11593083	5501814	7673780	10264411	6004598	13740598	3832930	6252468	29
[K].vPPLSSTk.[S]	V5VFT6	PKS_KS domain-containing protein OS=Acinetobacter baumannii OX=470 GN=fabB_1 PE=3 SV=1	0	2	0	20200313_AS_ABAUM_REP3_4_F7.raw	23824416	19791854	26352334	16888662	17117736	6217379	5427935	7325467	9076846	6248056	42
[R].qAGFVTR.[D]	V5VBA5	30S ribosomal protein S9 OS=Acinetobacter baumannii OX=470 GN=rpsI PE=3 SV=1	0	2	25.1507	20200313_AS_ABAUM_REP1_2_F5.raw	12395652	3.57612e+06	14514812	3.9174e+06	5.78714e+06	14504173	5.39125e+06	18724102	4017746	6247537	33
[R].aTIEDFk.[A]	A0A0D5YMY7	Fatty acid oxidation complex subunit alpha OS=Acinetobacter baumannii OX=470 GN=fadB PE=3 SV=1	0	2	4.0982	20200313_AS_ABAUM_REP1_2_F2.raw	4310558	7104869	3515830	8398437	10897857	4.12915e+06	6467377	3.69974e+06	5.80543e+06	6.24487e+06	34
[K].LTDAVEk.[V]	V5VJ37	ATP synthase subunit alpha OS=Acinetobacter baumannii OX=470 GN=atpA PE=3 SV=1	0	2	0.668835	20200313_AS_ABAUM_REP3_4_F1.raw	35332296	18095582	33584388	17695658	22041540	11973383	6739965	14503837	8963394	6243599	45
[K].aGNIDASIHGAIEk.[L]	V5V8V8	Ribosomal subunit interface protein OS=Acinetobacter baumannii OX=470 GN=AB895_1352 PE=4 SV=1	0	3	4.33282	20200313_AS_ABAUM_REP3_4_F3.raw	17513866	13704390	24954760	13342377	14793231	4379549	4.79035e+06	2371928	7289967	6.24232e+06	51
[R].qLDPLVVGQEHYEIAR.[A]	V5VHQ6	ATP synthase subunit beta OS=Acinetobacter baumannii OX=470 GN=atpD PE=3 SV=1	0	3	0	20200313_AS_ABAUM_REP1_2_F2.raw	7285223	3.63358e+06	8999398	4.30293e+06	6819310	8347958	5416916	10986385	4.28214e+06	6.24128e+06	38
[R].dNAMLSk.[W]	V5VGK0	Vitamin B12-dependent ribonucleotide reductase OS=Acinetobacter baumannii OX=470 GN=nrdA PE=3 SV=1	0	2	0	20200313_AS_ABAUM_REP1_2_F3.raw	7.7028e+06	4.22186e+06	10679282	5.21337e+06	7408228	10588493	5522838	9768329	3.92387e+06	6239775	37
[R].akLEGLVADLVAR.[T]	A0A0D5YNP4	Chaperone protein DnaK OS=Acinetobacter baumannii OX=470 GN=dnaK PE=2 SV=1	1	3	3.25724	20200313_AS_ABAUM_REP3_4_F7.raw	16458266	18383900	23996032	15867337	17292160	5262178	5498591	5.67502e+06	8.20455e+06	6237138	45
[K].gAVDLGDLQDAEEkk.[A]	A0A0D5YM38	Chaperone protein HtpG OS=Acinetobacter baumannii OX=470 GN=htpG PE=3 SV=1	1	3	14.6369	20200313_AS_ABAUM_REP1_2_F1.raw	8292992	5.12414e+06	9036759	5663937	8407694	7.7459e+06	6014850	6148882	5.195e+06	6236672	47
[R].rAELEkQEAEVLAAAQAR.[A]	A0A1A5UJ33	50S ribosomal protein L9 OS=Acinetobacter baumannii OX=470 GN=rplI PE=3 SV=1	2	3	9.15767	20200313_AS_ABAUM_REP1_2_F2.raw	574721	3863277	942335	3.15235e+06	4600992	752354	7.21264e+06	736499	5.3718e+06	6236560	28
[R].eAQTAQLk.[A]	V5VH30	Translation initiation factor IF-2 OS=Acinetobacter baumannii OX=470 GN=infB PE=3 SV=1	0	2	14.2632	20200313_AS_ABAUM_REP1_2_F2.raw	9725840	4925762	12805542	4.65874e+06	6947434	13423800	6.5645e+06	16897062	5.41937e+06	6.2277e+06	36
[R].aPIAGPAk.[S]	A0A0D5YDJ8	4-aminobutyrate aminotransferase PuuE OS=Acinetobacter baumannii OX=470 GN=gabT PE=3 SV=1	0	2	0	20200313_AS_ABAUM_REP1_2_F6.raw	5478825	2.80789e+06	2.51104e+06	4095184	7032256	6.88349e+06	4.25259e+06	2.6586e+06	3.32782e+06	6226954	44
[R].aVLNNLVk.[G]	A0A059ZGZ2	50S ribosomal protein L6 OS=Acinetobacter baumannii OX=470 GN=rplF PE=3 SV=1	0	2	0	20200313_AS_ABAUM_REP3_4_F8.raw	41364296	14894017	29136926	14070094	17139726	11126785	4974564	13221188	7.97821e+06	6.2186e+06	58
[R].qAAIDAAR.[A]	A0A0D5YIW2	Acetyl-/propionyl-coenzyme A carboxylase alpha chain OS=Acinetobacter baumannii OX=470 GN=accA1_2 PE=4 SV=1	0	2	23.4935	20200313_AS_ABAUM_REP1_2_F1.raw	1.36692e+06	4.48876e+06	1.73781e+06	4.24155e+06	5.95086e+06	2.38954e+06	5.81916e+06	2.1694e+06	4.85325e+06	6217608	33
[R].eGTNAVIR.[L]	A0A0D5YEF7	Biofilm-associated protein OS=Acinetobacter baumannii OX=470 GN=ABUW_0885 PE=4 SV=1	0	2	12.6858	20200313_AS_ABAUM_REP1_2_F2.raw	735843	6.02142e+06	391380	7.00636e+06	8609197	1.45586e+06	7900404	570770	6830270	6217560	36
[K].iADGIEk.[H]	A0A0D5YG22	Aldedh domain-containing protein OS=Acinetobacter baumannii OX=470 GN=feaB_2 PE=3 SV=1	0	2	17.8249	20200313_AS_ABAUM_REP1_2_F2.raw	525159	6372929	374721	6716302	8.08324e+06	1166130	8885590	594376	6.87803e+06	6207118	27
[R].eVLENLTER.[E]	V5V9Y3	RNA polymerase sigma factor RpoD OS=Acinetobacter baumannii OX=470 GN=rpoD PE=3 SV=1	0	2	28.1322	20200313_AS_ABAUM_REP1_2_F1.raw	6354880	4.63452e+06	7699067	5178765	7.61239e+06	7582960	6.49512e+06	8.02876e+06	5189677	6207078	36
[K].eFFGAVDk.[G]	V5VFS5	Elongation factor G OS=Acinetobacter baumannii OX=470 GN=fusA PE=3 SV=1	0	2	15.0631	20200313_AS_ABAUM_REP3_4_F4.raw	34460340	17541998	24657188	15391225	16504916	9780904	5.42291e+06	12276647	7.74002e+06	6.2056e+06	37
[K].TPPASILLkk.[A]	V5VH51	50S ribosomal protein L11 OS=Acinetobacter baumannii OX=470 GN=rplK PE=3 SV=1	1	3	3.72078	20200313_AS_ABAUM_REP3_4_F7.raw	51447724	13980197	34954624	15898396	17778652	15416494	5.84656e+06	19249876	7709613	6202963	25
[K].vEGLNLVk.[K]	V5V9N7	50S ribosomal protein L24 OS=Acinetobacter baumannii OX=470 GN=rplX PE=3 SV=1	0	2	8.12756	20200313_AS_ABAUM_REP3_4_F4.raw	39289268	13754258	21441360	11263129	10265404	14385060	5.03261e+06	14634360	7086388	6.18805e+06	53
[K].lcLQGLGLR.[R]	V5V9J2	50S ribosomal protein L30 OS=Acinetobacter baumannii OX=470 GN=rpmD PE=3 SV=1	0	2	19.028	20200313_AS_ABAUM_REP1_2_F8.raw	17329298	2054721	19192640	4635715	6062416	20731470	6216685	19762558	3.06344e+06	6.17869e+06	39
[K].cYGSTNAANVVNATFk.[G]	V5VB46	30S ribosomal protein S5 OS=Acinetobacter baumannii OX=470 GN=rpsE PE=3 SV=1	0	3	1.44223	20200313_AS_ABAUM_REP1_2_F3.raw	10170319	2.96041e+06	13856860	3866699	5477426	14510002	5665245	21405702	4.95439e+06	6175622	44
[K].mIAGVNVLADAVk.[V]	V5VAH2	60 kDa chaperonin OS=Acinetobacter baumannii OX=470 GN=cpn60 PE=3 SV=1	0	2	0	20200313_AS_ABAUM_REP1_2_F6.raw	5.41027e+06	3.00431e+06	7096796	3911870	5.17126e+06	8426218	5.39186e+06	9308155	3.86547e+06	6169602	83
[K].aFLMPIEDVFSISGR.[G]	A0A081H5Y7	Elongation factor Tu OS=Acinetobacter baumannii OX=470 GN=tufB_2 PE=3 SV=1	0	2	0	20200313_AS_ABAUM_REP3_4_F7.raw	26231482	19153074	26033168	16608139	15680564	7.34467e+06	4217697	8842502	8.19539e+06	6.15434e+06	71
[K].fDAEVYVLSk.[E]	A0A081H5Y7	Elongation factor Tu OS=Acinetobacter baumannii OX=470 GN=tufB_2 PE=3 SV=1	0	2	13.0518	20200313_AS_ABAUM_REP1_2_F4.raw	7.58316e+06	5.34299e+06	11082872	5.58421e+06	7.62118e+06	8827445	6.40651e+06	6168184	4.77938e+06	6.15216e+06	51
[K].wkEGEATLAPSIDLVGk.[I]	V5VEN5	Alkyl hydroperoxide reductase C OS=Acinetobacter baumannii OX=470 GN=ahpC_2 PE=3 SV=1	1	3	0	20200313_AS_ABAUM_REP1_2_F5.raw	4.5812e+06	7.60211e+06	5839262	7422961	9914330	5.09207e+06	7195175	3177592	5.63151e+06	6.15203e+06	50
[K].vNPVLAR.[A]	V5V9Y8	Citrate synthase OS=Acinetobacter baumannii OX=470 GN=gltA PE=3 SV=1	0	2	22.6648	20200313_AS_ABAUM_REP3_4_F5.raw	12739095	13492495	15734110	11666429	11349778	3.65626e+06	4.53534e+06	3384219	8.19612e+06	6.15181e+06	34
[R].lAEILAAYPNVk.[E]	V5V9Z3	Transket_pyr domain-containing protein OS=Acinetobacter baumannii OX=470 GN=sucA PE=4 SV=1	0	3	12.7143	20200313_AS_ABAUM_REP1_2_F7.raw	6.53576e+06	4707910	6.8196e+06	3.78416e+06	5630919	8727628	7199427	8967879	5211782	6.13898e+06	44
[K].vTLISPFVGR.[I]	A0A0D5YHN3	Transaldolase OS=Acinetobacter baumannii OX=470 GN=tal PE=3 SV=1	0	2	0	20200313_AS_ABAUM_REP1_2_F8.raw	1.72694e+06	4.21681e+06	969496	5073784	5782573	2.11687e+06	4.639e+06	1129342	4.52227e+06	6138247	34
[R].SPIWVGGGk.[T]	V5V9M5	50S ribosomal protein L4 OS=Acinetobacter baumannii OX=470 GN=rplD PE=3 SV=1	0	2	0	20200313_AS_ABAUM_REP1_2_F5.raw	8.01024e+06	3.43262e+06	11856943	5097429	9849077	10079752	5.65361e+06	19190720	4.39115e+06	6.13665e+06	43
[K].vEGDIVSLETLk.[A]	V5V957	50S ribosomal protein L15 OS=Acinetobacter baumannii OX=470 GN=rplO PE=3 SV=1	0	3	7.13821	20200313_AS_ABAUM_REP1_2_F2.raw	13190440	5474803	18293714	6335015	8.35126e+06	11667300	5667874	13140899	4.22398e+06	6130951	45
[R].rAELEkQEAEVLAAAQAR.[A]	A0A1A5UJ33	50S ribosomal protein L9 OS=Acinetobacter baumannii OX=470 GN=rplI PE=3 SV=1	2	4	4.89406	20200313_AS_ABAUM_REP1_2_F3.raw	393716	3.80611e+06	648701	2.52879e+06	4577743	547523	6.91683e+06	530001	5.33642e+06	6130619	32
[K].eAVGFLVAIk.[E]	A0A0D5YFF8	Dihydrolipoyllysine-residue succinyltransferase component of 2-oxoglutarate dehydrogenase complex OS=Acinetobacter baumannii OX=470 GN=sucB PE=3 SV=1	0	2	5.31229	20200313_AS_ABAUM_REP1_2_F6.raw	5.51752e+06	6.39179e+06	7.78346e+06	7.84209e+06	11724212	5.16877e+06	6.70844e+06	5.06484e+06	5771933	6.12271e+06	56
[K].tTVTGVEMFR.[K]	A0A081H5Y7	Elongation factor Tu OS=Acinetobacter baumannii OX=470 GN=tufB_2 PE=3 SV=1	0	2	5.52588	20200313_AS_ABAUM_REP1_2_F4.raw	7.13885e+06	4.42934e+06	10278255	4.63292e+06	5708168	11049242	6.0319e+06	10999475	4451623	6117012	42
[R].iMDVLGRPIDEAGPVATEER.[L]	V5VHQ6	ATP synthase subunit beta OS=Acinetobacter baumannii OX=470 GN=atpD PE=3 SV=1	1	3	18.9231	20200313_AS_ABAUM_REP1_2_F3.raw	5.20642e+06	4.07308e+06	10357844	4.51604e+06	6930868	10168370	5.20225e+06	11204007	4.31387e+06	6111864	34
[K].yLkPVFYPDVLk.[V]	A0A081H9Y4	Long-chain acyl-CoA thioesterase FadM OS=Acinetobacter baumannii OX=470 GN=fadM PE=4 SV=1	1	3	5.58011	20200313_AS_ABAUM_REP1_2_F8.raw	4.02213e+06	4.26413e+06	3.78673e+06	4726778	6.11807e+06	6208957	6445679	3.69596e+06	5.55401e+06	6111379	26
[R].aIDkAFLMPIEDVFSISGR.[G]	A0A081H5Y7	Elongation factor Tu OS=Acinetobacter baumannii OX=470 GN=tufB_2 PE=3 SV=1	1	3	0	20200313_AS_ABAUM_REP1_2_F6.raw	4.67453e+06	1.61309e+06	4457159	2.37988e+06	3.495e+06	10106571	4.94761e+06	8806769	3.71232e+06	6100853	45
[K].iLcDIDEVIRPDANLEAFk.[A]	A0A059ZM33	3-ketoacyl-CoA thiolase OS=Acinetobacter baumannii OX=470 GN=fadA_1 PE=3 SV=1	1	3	7.31147	20200313_AS_ABAUM_REP1_2_F4.raw	2.8069e+06	5.13051e+06	2.55066e+06	5.00222e+06	7051548	4672826	7739673	3247467	5894875	6099591	44
[K].amFQNLANSLFEHELIk.[T]	V5V9Q2	50S ribosomal protein L17 OS=Acinetobacter baumannii OX=470 GN=rplQ PE=3 SV=1	0	3	12.3268	20200313_AS_ABAUM_REP3_4_F7.raw	42894512	12810314	24284036	11855253	11235219	12492550	5.36091e+06	15277574	8.24433e+06	6093272	46
[K].iSVTPSk.[Q]	A0A059ZKD0	Malate dehydrogenase OS=Acinetobacter baumannii OX=470 GN=maeB PE=4 SV=1	0	2	10.2081	20200313_AS_ABAUM_REP3_4_F5.raw	31355164	18394010	24613582	14418018	14828141	9399100	6201810	9921964	9714774	6.08995e+06	25
[R].vFFDTNk.[S]	W6RU67	OmpA-like domain-containing protein OS=Acinetobacter baumannii OX=470 GN=ompA PE=4 SV=1	0	2	7.10013	20200313_AS_ABAUM_REP3_4_F7.raw	30688242	19168986	18952806	16684793	14648759	6.7134e+06	5808814	5.25146e+06	9061314	6.08429e+06	35
[K].eIVLAETEk.[N]	A0A0D5YMY7	Fatty acid oxidation complex subunit alpha OS=Acinetobacter baumannii OX=470 GN=fadB PE=3 SV=1	0	2	3.65285	20200313_AS_ABAUM_REP1_2_F1.raw	2.83427e+06	7108300	2783698	6.9024e+06	10049020	3.73952e+06	6352075	2.56646e+06	5.18473e+06	6081960	51
[K].yAEMMIk.[E]	A0A0D5YKI0	DUF4142 domain-containing protein OS=Acinetobacter baumannii OX=470 GN=ABUW_2679 PE=4 SV=1	0	2	29.6201	20200313_AS_ABAUM_REP1_2_F4.raw	746451	6681031	507214	7.20612e+06	5538811	1.31453e+06	8761460	609665	8435398	6078354	31
[K].kLEEAGATVTLk.[-]	V5VHN5	50S ribosomal protein L7/L12 OS=Acinetobacter baumannii OX=470 GN=rplL PE=3 SV=1	1	3	7.54521	20200313_AS_ABAUM_REP1_2_F5.raw	14815372	6535909	15208552	9958677	9082900	16206505	6.17261e+06	15245937	6.31635e+06	6071911	38
[K].nAIELAAQR.[G]	V5V961	30S ribosomal protein S4 OS=Acinetobacter baumannii OX=470 GN=rpsD PE=3 SV=1	0	2	19.6115	20200313_AS_ABAUM_REP1_2_F2.raw	9229820	4.21436e+06	11783691	4434737	5578450	10540547	5.42237e+06	12217294	4.65902e+06	6.06862e+06	43
[R].gITILAk.[N]	A0A059ZL92	Tr-type G domain-containing protein OS=Acinetobacter baumannii OX=470 GN=typA PE=4 SV=1	0	2	16.3506	20200313_AS_ABAUM_REP1_2_F8.raw	7.69642e+06	3.32103e+06	9672008	3739956	5.80928e+06	11265556	5275162	15056936	4230701	6.0634e+06	31
[K].eALEQGLkk.[M]	A0A0D8F481	Outer membrane protein assembly factor BamA OS=Acinetobacter baumannii OX=470 GN=bamA PE=3 SV=1	1	3	20.8166	20200313_AS_ABAUM_REP1_2_F4.raw	6589377	4546312	6306680	4.14277e+06	6.00364e+06	12263462	7.65213e+06	11205352	5.85721e+06	6.05337e+06	31
[R].dAAVVYAk.[K]	V5VEB3	1,2-phenylacetyl-CoA epoxidase subunit A OS=Acinetobacter baumannii OX=470 GN=paaA PE=4 SV=1	0	2	25.6266	20200313_AS_ABAUM_REP1_2_F4.raw	782239	5.40433e+06	931616	5.48059e+06	8387421	1112123	7.00986e+06	856433	6.02923e+06	6050557	40
[R].aGDIAAcVGLk.[D]	V5VFS5	Elongation factor G OS=Acinetobacter baumannii OX=470 GN=fusA PE=3 SV=1	0	2	3.40825	20200313_AS_ABAUM_REP3_4_F4.raw	21623186	17669476	23444496	14946854	15611939	6420754	4983545	8616408	7.48588e+06	6.04832e+06	58
[R].aAGQLLEk.[V]	V5VBJ4	Aconitate hydratase B OS=Acinetobacter baumannii OX=470 GN=acnB PE=3 SV=1	0	2	24.3717	20200313_AS_ABAUM_REP1_2_F4.raw	6649302	5483740	8871706	5.59833e+06	8449831	7.30311e+06	6.25082e+06	7081661	4.73715e+06	6.04291e+06	49
[K].vGADFLk.[T]	A0A0D5YMA2	Aminotransferase OS=Acinetobacter baumannii OX=470 GN=araT PE=3 SV=1	0	2	17.2448	20200313_AS_ABAUM_REP3_4_F5.raw	20933612	13512187	25178866	11048507	12298326	6498596	4.05643e+06	6.65106e+06	7.47469e+06	6.0383e+06	30
[K].aNAYGHGIER.[V]	A0A0D5YNQ2	Alanine racemase OS=Acinetobacter baumannii OX=470 GN=dadX PE=3 SV=1	0	3	9.09257	20200313_AS_ABAUM_REP1_2_F2.raw	3610480	3.92974e+06	3.48333e+06	3.97549e+06	7.20502e+06	4.86081e+06	5808106	4.04903e+06	5706872	6032954	31
[K].aVGGGLPLAVLGIk.[R]	A0A0D5YGI0	Diaminobutyrate--2-oxoglutarate aminotransferase OS=Acinetobacter baumannii OX=470 GN=dat PE=3 SV=1	0	3	9.37625	20200313_AS_ABAUM_REP1_2_F8.raw	4380045	4.08592e+06	7.20529e+06	4.34955e+06	6.13873e+06	8321373	6208412	9604923	4.86801e+06	6.03129e+06	72
[-].mNkSELIDAIAEk.[G]	V5VDU0	DNA-binding protein HU OS=Acinetobacter baumannii OX=470 GN=hupB PE=3 SV=1	1	3	3.27537	20200313_AS_ABAUM_REP1_2_F3.raw	7.19258e+06	4201576	3.846e+06	4.8701e+06	6517210	6520245	7.04533e+06	3.34847e+06	6251594	6030896	35
[K].fVGNLTFVR.[V]	V5VFS5	Elongation factor G OS=Acinetobacter baumannii OX=470 GN=fusA PE=3 SV=1	0	2	0	20200313_AS_ABAUM_REP1_2_F8.raw	11264611	5283123	13219837	5771249	7.83177e+06	10944788	5351517	10455848	4.32282e+06	6025190	51
[M].tTLTcFk.[A]	A0A0D5YMA7	Phosphomannomutase OS=Acinetobacter baumannii OX=470 GN=manB PE=3 SV=1	0	2	0	20200313_AS_ABAUM_REP3_4_F7.raw	22097574	14824763	19839916	11741287	10738754	6.1429e+06	4.97382e+06	4.86167e+06	8426412	6025053	33
[K].sVDVAAk.[A]	V5VF95	Integration host factor subunit beta OS=Acinetobacter baumannii OX=470 GN=himD PE=3 SV=1	0	2	0	20200313_AS_ABAUM_REP3_4_F4.raw	9093331	16541038	12957831	15799051	12219727	2959616	5.67996e+06	2.06462e+06	8834615	6017974	32
[K].tPAGPLHVNLPk.[N]	A0A0D5YMN7	J domain-containing protein OS=Acinetobacter baumannii OX=470 GN=cbpA PE=4 SV=1	0	3	7.96682	20200313_AS_ABAUM_REP1_2_F6.raw	1.26261e+06	4.16406e+06	752653	4430387	5.6429e+06	2.43525e+06	6569567	1.05276e+06	5764237	6017396	54
[R].nVAEGIIAk.[F]	V5VFS5	Elongation factor G OS=Acinetobacter baumannii OX=470 GN=fusA PE=3 SV=1	0	2	15.3302	20200313_AS_ABAUM_REP3_4_F4.raw	31305198	14203037	19365922	12037251	11608692	9721730	4762250	11151423	7.33807e+06	6016757	45
[K].sGPVVQIR.[D]	V5VH43	PDZ domain-containing protein OS=Acinetobacter baumannii OX=470 GN=prc PE=3 SV=1	0	2	23.6065	20200313_AS_ABAUM_REP1_2_F4.raw	3.84876e+06	3529753	3745336	4.19269e+06	5603731	6.33672e+06	5324014	5.84594e+06	4744612	6.01349e+06	30
[M].gLFDFVk.[G]	V5VG70	LysM domain-containing protein OS=Acinetobacter baumannii OX=470 GN=lysM PE=4 SV=1	0	2	8.32625	20200313_AS_ABAUM_REP3_4_F7.raw	3621978	14076361	16485249	12198096	13878301	1.0429e+06	3.82485e+06	746685	7.67589e+06	6.01213e+06	28
[K].lLINGQFLESk.[T]	A0A0D5YNP8	Aldedh domain-containing protein OS=Acinetobacter baumannii OX=470 GN=mmsA1 PE=4 SV=1	0	2	10.4386	20200313_AS_ABAUM_REP1_2_F6.raw	301838	4314467	372391	4.48204e+06	6.23078e+06	827084	5874032	498481	4.92872e+06	6.00888e+06	57
[R].dMTSPEk.[V]	V5VB46	30S ribosomal protein S5 OS=Acinetobacter baumannii OX=470 GN=rpsE PE=3 SV=1	0	2	2.76588	20200313_AS_ABAUM_REP3_4_F2.raw	47884252	19738530	34551164	16554187	18003672	14844370	6.52947e+06	15901104	9192298	6007654	27
[K].fTAPILk.[N]	A0A081H0G0	3-oxoacyl-ACP reductase OS=Acinetobacter baumannii OX=470 GN=fabG_3 PE=4 SV=1	0	2	29.2096	20200313_AS_ABAUM_REP1_2_F7.raw	2.5787e+06	4.07413e+06	2.05589e+06	4.19285e+06	5479078	4.28122e+06	6516438	3028846	5.16276e+06	5992735	33
[R].lTDEEMAk.[A]	W8FNF9	Peptidyl-prolyl cis-trans isomerase OS=Acinetobacter baumannii OX=470 GN=fklB PE=3 SV=1	0	2	7.12256	20200313_AS_ABAUM_REP1_2_F1.raw	3.58467e+06	4042174	3259164	5.21689e+06	6.52153e+06	6.05693e+06	6167391	3.87202e+06	4.64123e+06	5982588	42
[K].tEQLDTVRDDATNEALTTNQGVk.[I]	A0A0E1JRA6	Catalase OS=Acinetobacter baumannii OX=470 GN=katE PE=3 SV=1	1	3	1.17094	20200313_AS_ABAUM_REP1_2_F2.raw	509450	5.27294e+06	211926	5.9175e+06	6866810	1.22312e+06	8611613	313483	6079447	5.97723e+06	44
[R].ALTQVAQk.[A]	V5VB88	Malate dehydrogenase OS=Acinetobacter baumannii OX=470 GN=mdh PE=3 SV=1	0	2	0	20200313_AS_ABAUM_REP1_2_F2.raw	4748731	3.69124e+06	8523663	5.42505e+06	10434007	7.37897e+06	6.813e+06	12971590	4.57184e+06	5.97493e+06	28
[R].sVFGHQMR.[F]	V5VIF5	Thymidylate synthase OS=Acinetobacter baumannii OX=470 GN=thyA PE=3 SV=1	0	3	2.05612	20200313_AS_ABAUM_REP1_2_F7.raw	939375	2.40348e+06	1.03688e+06	2.10298e+06	4.14182e+06	1.43935e+06	3.82901e+06	1.80036e+06	4.82061e+06	5.97435e+06	28
[R].qGMEPTVEWDNDkPTVVALR.[E]	V5V9E1	DNA-directed RNA polymerase subunit omega OS=Acinetobacter baumannii OX=470 GN=rpoZ PE=3 SV=1	1	3	0	20200313_AS_ABAUM_REP1_2_F3.raw	5281455	2.83831e+06	8586988	3052014	4.62938e+06	10077322	4.96899e+06	10654717	3.38754e+06	5.96452e+06	36
[R].mGHIELASPVAHIWFLk.[S]	A0A059ZHD8	DNA-directed RNA polymerase subunit beta' OS=Acinetobacter baumannii OX=470 GN=rpoC PE=3 SV=1	0	4	4.64201	20200313_AS_ABAUM_REP1_2_F8.raw	195839	3426930	358386	3.93034e+06	4.72047e+06	536545	9304785	375571	5.78615e+06	5.96274e+06	53
[K].gAIVTLTk.[I]	A0A0E1FTA3	3-oxoacyl-ACP reductase OS=Acinetobacter baumannii OX=470 GN=fabG_7 PE=4 SV=1	0	2	12.93	20200313_AS_ABAUM_REP1_2_F6.raw	771747	6.89211e+06	605951	7.91289e+06	9317091	1.67637e+06	10973111	929600	9357199	5956755	54
[R].kSTPFAAQVAAEVAGk.[A]	V5V9J7	30S ribosomal protein S11 OS=Acinetobacter baumannii OX=470 GN=rpsK PE=3 SV=1	1	3	0.304511	20200313_AS_ABAUM_REP3_4_F4.raw	31959122	14019451	33668144	16325874	19969234	11862658	6536251	15220661	9618007	5955153	45
[K].hADVIAScGTk.[V]	V5VBM8	DUF2171 domain-containing protein OS=Acinetobacter baumannii OX=470 GN=A7934_17730 PE=4 SV=1	0	3	1.80892	20200313_AS_ABAUM_REP3_4_F4.raw	3095508	17346318	8492221	14297319	11863381	1.2818e+06	5342816	515175	8542764	5948728	48
[K].qIGQFVk.[I]	V5VBY1	Succinate--CoA ligase [ADP-forming] subunit beta OS=Acinetobacter baumannii OX=470 GN=sucC PE=3 SV=1	0	2	11.9249	20200313_AS_ABAUM_REP3_4_F6.raw	30999678	16714681	22237332	13593540	13669382	9513064	5.02987e+06	11562412	7.46396e+06	5940443	34
[R].gFASMDPERVR.[E]	A0A0D5YIK7	KGG domain-containing protein OS=Acinetobacter baumannii OX=470 GN=ABUW_2433 PE=4 SV=1	1	3	26.5524	20200313_AS_ABAUM_REP1_2_F3.raw	1.05665e+06	866214	831083	993390	1.58365e+06	3026751	7447270	1511930	6.84123e+06	5.93954e+06	26
[R].TVGAGVVAk.[V]	A0A081H5Y7	Elongation factor Tu OS=Acinetobacter baumannii OX=470 GN=tufB_2 PE=3 SV=1	0	2	8.76261	20200313_AS_ABAUM_REP1_2_F4.raw	6030136	4.51796e+06	8.30655e+06	4802474	6784881	7919060	5.50515e+06	10614415	4486098	5935751	62
[R].aTIEDFk.[A]	A0A0D5YMY7	Fatty acid oxidation complex subunit alpha OS=Acinetobacter baumannii OX=470 GN=fadB PE=3 SV=1	0	2	6.98762	20200313_AS_ABAUM_REP1_2_F4.raw	4.21785e+06	6144049	4254078	7.01295e+06	10434789	4549074	6085736	4634161	5.23788e+06	5.92538e+06	34
[R].ycLNAANAR.[W]	A0A059ZRX9	Malate synthase G OS=Acinetobacter baumannii OX=470 GN=glcB PE=3 SV=1	0	2	25.4969	20200313_AS_ABAUM_REP1_2_F4.raw	2873787	3.8081e+06	1.75466e+06	3.95564e+06	5363534	4.08081e+06	5658783	1.93549e+06	4696387	5922499	45
[K].aGVAVADIEk.[L]	V5VB88	Malate dehydrogenase OS=Acinetobacter baumannii OX=470 GN=mdh PE=3 SV=1	0	2	4.60685	20200313_AS_ABAUM_REP1_2_F2.raw	4.97859e+06	4452445	7671278	4.54317e+06	6.85055e+06	7.68518e+06	5914805	6.52536e+06	4.96173e+06	5.92134e+06	67
[K].FSGWTEEQFk.[A]	V5VB11	2,3,4,5-tetrahydropyridine-2,6-dicarboxylate N-succinyltransferase OS=Acinetobacter baumannii OX=470 GN=dapD PE=3 SV=1	0	2	26.0462	20200313_AS_ABAUM_REP1_2_F2.raw	4.6881e+06	3.41129e+06	7.71897e+06	4.27742e+06	7404727	6.73658e+06	5.85729e+06	9615236	4.61966e+06	5918141	32
[R].vkIADSNESELFR.[A]	V5VH09	Pyrimidine/purine nucleoside phosphorylase OS=Acinetobacter baumannii OX=470 GN=ppnP PE=3 SV=1	1	3	0	20200313_AS_ABAUM_REP1_2_F4.raw	4.48767e+06	2.62152e+06	3.87518e+06	2.73321e+06	4.03016e+06	7096957	5.75333e+06	6.25788e+06	4723207	5.91313e+06	29
[K].iQIVEINAGGIGR.[D]	V5VEN5	Alkyl hydroperoxide reductase C OS=Acinetobacter baumannii OX=470 GN=ahpC_2 PE=3 SV=1	0	2	0	20200313_AS_ABAUM_REP1_2_F5.raw	4.61767e+06	4.2871e+06	4705207	4271576	5319543	6211972	5876554	5996357	5952269	5.91128e+06	43
[R].eLYLGAVVDR.[S]	V5VBY1	Succinate--CoA ligase [ADP-forming] subunit beta OS=Acinetobacter baumannii OX=470 GN=sucC PE=3 SV=1	0	2	25.5348	20200313_AS_ABAUM_REP1_2_F3.raw	5.079e+06	3.90941e+06	6.35306e+06	4.79304e+06	6.30344e+06	7.55427e+06	5.95586e+06	8.34822e+06	5.83103e+06	5.90734e+06	34
[R].gAYSTFk.[G]	V5VGK0	Vitamin B12-dependent ribonucleotide reductase OS=Acinetobacter baumannii OX=470 GN=nrdA PE=3 SV=1	0	2	0	20200313_AS_ABAUM_REP3_4_F5.raw	34154928	15141847	26110890	13629433	14990152	9516126	5941017	9744376	7678866	5906323	28
[K].iSVAIGk.[A]	V5VGK0	Vitamin B12-dependent ribonucleotide reductase OS=Acinetobacter baumannii OX=470 GN=nrdA PE=3 SV=1	0	2	3.2612	20200313_AS_ABAUM_REP1_2_F7.raw	9137009	4545943	9433256	4.82762e+06	6450427	10094150	5.06547e+06	8989604	4788345	5902639	32
[K].nVPGVLSk.[I]	V5V9G0	ACT domain-containing protein OS=Acinetobacter baumannii OX=470 GN=serA PE=3 SV=1	0	2	0	20200313_AS_ABAUM_REP3_4_F6.raw	25264102	14451487	21579634	12935048	11538970	7.91899e+06	4.83357e+06	7.88885e+06	7855548	5900741	35
[K].aLPDRDFSYLVNQk.[G]	A0A0D5YMA2	Aminotransferase OS=Acinetobacter baumannii OX=470 GN=araT PE=3 SV=1	1	3	27.0171	20200313_AS_ABAUM_REP1_2_F4.raw	6.16572e+06	3.60657e+06	5917986	4.18941e+06	6764704	6.67205e+06	4768699	6.61338e+06	3.96557e+06	5.90048e+06	30
[R].eQIGNEk.[V]	A0A0R1BBX7	GMP synthase [glutamine-hydrolyzing] OS=Acinetobacter baumannii OX=470 GN=guaA PE=3 SV=1	0	2	0	20200313_AS_ABAUM_REP1_2_F1.raw	12714121	10070645	19964846	8841130	11831607	10032230	5453196	13094181	4753862	5900160	32
[K].aVSYEDLLkEQQAR.[R]	V5VGL2	Trigger factor OS=Acinetobacter baumannii OX=470 GN=tig PE=3 SV=1	1	3	9.79166	20200313_AS_ABAUM_REP3_4_F2.raw	27977656	13825327	24635910	12062535	13987423	8088514	5.16161e+06	11143799	6482946	5896012	41
[K].gLIIASQFk.[T]	A0A0D5YIV6	Long-chain fatty-acid-CoA ligase OS=Acinetobacter baumannii OX=470 GN=fadD_3 PE=4 SV=1	0	2	3.45303	20200313_AS_ABAUM_REP3_4_F8.raw	1.22231e+06	12813671	8.24513e+06	10378273	11194316	746069	3.47174e+06	855556	7181807	5.88602e+06	47
[K].iAGLDVk.[R]	A0A0D5YNP4	Chaperone protein DnaK OS=Acinetobacter baumannii OX=470 GN=dnaK PE=2 SV=1	0	2	22.5885	20200313_AS_ABAUM_REP3_4_F5.raw	27993554	16399827	23868074	13970423	13893545	6885301	5043252	7928504	7.46238e+06	5.88452e+06	26
[K].lTDAVEk.[V]	V5VJ37	ATP synthase subunit alpha OS=Acinetobacter baumannii OX=470 GN=atpA PE=3 SV=1	0	2	14.3622	20200313_AS_ABAUM_REP1_2_F2.raw	9468261	4.04013e+06	11826217	4168702	5.81958e+06	12224760	6682155	14186380	4554997	5.88267e+06	26
[R].gGIAcVk.[H]	V5VH61	AceA OS=Acinetobacter baumannii OX=470 GN=aceA PE=4 SV=1	0	2	11.8279	20200313_AS_ABAUM_REP3_4_F4.raw	9716573	14652586	17625064	12535994	13804802	4.02282e+06	4.94797e+06	3.11539e+06	7.8753e+06	5.88118e+06	33
[R].gITILAk.[N]	A0A059ZL92	Tr-type G domain-containing protein OS=Acinetobacter baumannii OX=470 GN=typA PE=4 SV=1	0	2	11.2147	20200313_AS_ABAUM_REP1_2_F6.raw	8547914	3.39171e+06	10130261	4.07964e+06	5982376	11797840	5600694	15541992	4786596	5879828	30
[R].dWFQLcLk.[E]	A0A0D5YHJ1	Aminopeptidase N OS=Acinetobacter baumannii OX=470 GN=pepN PE=4 SV=1	0	2	13.7285	20200313_AS_ABAUM_REP3_4_F7.raw	20856098	16118761	20561278	14279337	14665808	3.52807e+06	4803621	3.95746e+06	7.28768e+06	5.87877e+06	34
[K].tAVLNLPFGGAk.[G]	A0A0D5YEI5	Glutamate dehydrogenase OS=Acinetobacter baumannii OX=470 GN=gdh PE=3 SV=1	0	2	0	20200313_AS_ABAUM_REP3_4_F8.raw	26222682	12176260	19569000	9776849	9335365	9523669	4.43078e+06	8105750	6534418	5875170	56
[R].iGYPVLIk.[A]	A0A0D5YIW2	Acetyl-/propionyl-coenzyme A carboxylase alpha chain OS=Acinetobacter baumannii OX=470 GN=accA1_2 PE=4 SV=1	0	2	0	20200313_AS_ABAUM_REP1_2_F8.raw	628028	3.97578e+06	334111	3.84554e+06	5335595	1.54199e+06	5.74488e+06	592215	4.6485e+06	5.87071e+06	35
[R].kPTGIDAIEWAVk.[M]	V5VAM3	Imidazole glycerol phosphate synthase subunit HisF OS=Acinetobacter baumannii OX=470 GN=hisF PE=3 SV=1	1	3	16.1364	20200313_AS_ABAUM_REP1_2_F5.raw	3933452	3.38013e+06	4902503	3476596	5.96059e+06	6.20239e+06	5.62689e+06	7.47993e+06	4.26997e+06	5868273	27
[R].wLGGmLTNWk.[T]	V5VBC2	30S ribosomal protein S2 OS=Acinetobacter baumannii OX=470 GN=rpsB PE=3 SV=1	0	2	0	20200313_AS_ABAUM_REP3_4_F8.raw	41114152	9603876	18712064	8897946	8.12377e+06	10209924	4.42018e+06	16118382	4.98969e+06	5.86823e+06	53
[K].lGELYHLPk.[V]	A0A0D5YJY5	NLPA lipoprotein OS=Acinetobacter baumannii OX=470 GN=metQ_1 PE=4 SV=1	0	3	9.65601	20200313_AS_ABAUM_REP1_2_F5.raw	5.34658e+06	4311378	3.54341e+06	4.12049e+06	4994269	8.15391e+06	7.35255e+06	4.38931e+06	5.02712e+06	5.86764e+06	29
[R].qEVEALk.[A]	A0A0B9X9I7	DcaP-like protein OS=Acinetobacter baumannii OX=470 GN=ABUW_0826 PE=1 SV=1	0	2	0	20200313_AS_ABAUM_REP1_2_F1.raw	10757975	5.50772e+06	4212589	4.02667e+06	6574798	12087742	7868700	4514482	5.2542e+06	5.85905e+06	37
[K].gPVFSEk.[A]	V5VB30	50S ribosomal protein L23 OS=Acinetobacter baumannii OX=470 GN=rplW PE=3 SV=1	0	2	22.8517	20200313_AS_ABAUM_REP1_2_F5.raw	10308273	4.45899e+06	14027111	4.64696e+06	7.37362e+06	10883374	6.29693e+06	13010317	5408468	5858236	32
[K].aLTMLASVLQAPISk.[L]	V5VIV0	50S ribosomal protein L10 OS=Acinetobacter baumannii OX=470 GN=rplJ PE=3 SV=1	0	3	3.41491	20200313_AS_ABAUM_REP1_2_F8.raw	5.98179e+06	2451049	10884186	2.76706e+06	3224635	12139002	4.19156e+06	15027939	3.92285e+06	5857364	71
[R].sVIQILk.[T]	A0A059ZNN8	Glyceraldehyde-3-phosphate dehydrogenase OS=Acinetobacter baumannii OX=470 GN=gap PE=3 SV=1	0	2	4.1691	20200313_AS_ABAUM_REP3_4_F8.raw	24655806	15608491	21437380	13407490	14271723	7343256	5165631	7.60628e+06	8.25907e+06	5.85353e+06	34
[-].mNLHEYQAk.[A]	V5VBY1	Succinate--CoA ligase [ADP-forming] subunit beta OS=Acinetobacter baumannii OX=470 GN=sucC PE=3 SV=1	0	3	24.8942	20200313_AS_ABAUM_REP3_4_F4.raw	29581392	16008663	22778948	14064902	12646039	8972041	5.63096e+06	10241281	7.93948e+06	5.85113e+06	38
[R].eLFNETk.[-]	A0A059ZC72	Acyl-CoA dehydrogenase OS=Acinetobacter baumannii OX=470 GN=mmgC_6 PE=3 SV=1	0	2	10.1674	20200313_AS_ABAUM_REP1_2_F2.raw	787368	5.04578e+06	506931	5.17343e+06	7960546	1.90199e+06	7434779	651179	5.74465e+06	5.85081e+06	34
[R].gLLFTLk.[G]	A0A0D5YG91	Phosphoribosylformylglycinamidine synthase OS=Acinetobacter baumannii OX=470 GN=purL PE=3 SV=1	0	2	3.42389	20200313_AS_ABAUM_REP3_4_F8.raw	17814930	14111014	20371160	12516376	14509767	6394010	4.53725e+06	4.99534e+06	6720408	5.8489e+06	28
[R].sPIWVGGGk.[T]	V5V9M5	50S ribosomal protein L4 OS=Acinetobacter baumannii OX=470 GN=rplD PE=3 SV=1	0	2	0	20200313_AS_ABAUM_REP3_4_F7.raw	36325744	11665150	21443532	9872076	10440512	11787622	4372950	14690339	5608198	5844957	37
[K].qGLSALVWDEAQk.[L]	A0A0E1JRA6	Catalase OS=Acinetobacter baumannii OX=470 GN=katE PE=3 SV=1	0	3	4.05277	20200313_AS_ABAUM_REP3_4_F4.raw	3.25898e+06	19532574	9772902	14902791	12529274	1265744	5264418	904566	9115502	5841688	40
[K].lTEEAmk.[A]	V5VAT1	Uncharacterized protein OS=Acinetobacter baumannii OX=470 GN=A7934_08110 PE=4 SV=1	0	2	6.10004	20200313_AS_ABAUM_REP3_4_F2.raw	10333241	13351591	14882015	10135684	9994437	2.30629e+06	3.84326e+06	2.49952e+06	6.41777e+06	5.83498e+06	32
[R].nVAIGLk.[C]	A0A059ZRX9	Malate synthase G OS=Acinetobacter baumannii OX=470 GN=glcB PE=3 SV=1	0	2	8.40378	20200313_AS_ABAUM_REP3_4_F6.raw	10368978	13103178	14305239	10754277	10217754	3509713	4.4298e+06	2030191	7472271	5830079	26
[K].eIGQDTVLNkk.[G]	V5V8R3	Arsenate reductase OS=Acinetobacter baumannii OX=470 GN=yffB PE=3 SV=1	1	3	11.0298	20200313_AS_ABAUM_REP1_2_F3.raw	4.86528e+06	4389087	5.17316e+06	4533955	7131575	5.89114e+06	5814823	4.88279e+06	4896858	5822159	38
[R].EILPDPk.[F]	V5VG47	30S ribosomal protein S7 OS=Acinetobacter baumannii OX=470 GN=rpsG PE=3 SV=1	0	2	0	20200313_AS_ABAUM_REP1_2_F1.raw	6.3773e+06	2.39758e+06	8607947	3.13666e+06	4.91751e+06	8897402	4.19488e+06	13843056	3.78583e+06	5820636	26
[R].gLPAALk.[T]	A0A0D5YML8	Citrate synthase OS=Acinetobacter baumannii OX=470 GN=prpC PE=3 SV=1	0	2	0	20200313_AS_ABAUM_REP3_4_F7.raw	6186844	10193732	8787218	9022332	11837670	3.22793e+06	4373533	1.82976e+06	7418283	5.82003e+06	37
[K].fFQQAGk.[I]	V5V9B8	Hemerythrin domain-containing protein OS=Acinetobacter baumannii OX=470 GN=A7934_12630 PE=4 SV=1	0	2	0	20200313_AS_ABAUM_REP3_4_F8.raw	3.13122e+06	12708087	10411409	10683177	9311961	894140	3.98628e+06	591254	7196468	5.81962e+06	25
[K].aGDAAALEALTAk.[V]	A0A0D5YJK8	OmpA-like domain-containing protein OS=Acinetobacter baumannii OX=470 GN=arfA PE=4 SV=1	0	2	0	20200313_AS_ABAUM_REP3_4_F3.raw	5.40079e+06	23984866	16360144	17719578	19870576	1.01274e+06	5.24578e+06	705591	7.62044e+06	5.81921e+06	85
[R].gSTVAIYGAGPVGLLSAAcAk.[M]	A0A0D5YK97	PKS_ER domain-containing protein OS=Acinetobacter baumannii OX=470 GN=ABUW_2594 PE=4 SV=1	0	3	0	20200313_AS_ABAUM_REP1_2_F8.raw	427328	4.71357e+06	320927	4.546e+06	5.07773e+06	1.17442e+06	7.6594e+06	439589	7.6605e+06	5812328	68
[R].VASLAAQAk.[K]	V5V9E8	30S ribosomal protein S16 OS=Acinetobacter baumannii OX=470 GN=rpsP PE=3 SV=1	0	2	2.58542	20200313_AS_ABAUM_REP3_4_F2.raw	47168020	21067096	38374796	16926550	19973476	12293524	7.03697e+06	13750371	9292780	5795334	45
[K].dVPEEIk.[I]	V5VBJ4	Aconitate hydratase B OS=Acinetobacter baumannii OX=470 GN=acnB PE=3 SV=1	0	2	0	20200313_AS_ABAUM_REP3_4_F1.raw	11298960	13688650	16971026	13547464	13554601	4524350	5.04275e+06	4.72699e+06	6750988	5795159	26
[K].TTLTAAIATIcAk.[T]	A0A081H5Y7	Elongation factor Tu OS=Acinetobacter baumannii OX=470 GN=tufB_2 PE=3 SV=1	0	3	2.30655	20200313_AS_ABAUM_REP1_2_F5.raw	6.24842e+06	3356166	8534019	4.00168e+06	7.4396e+06	8.13491e+06	5539902	8166286	4496424	5794031	28
[R].eQFLLLGR.[N]	V5V9Z3	Transket_pyr domain-containing protein OS=Acinetobacter baumannii OX=470 GN=sucA PE=4 SV=1	0	2	0	20200313_AS_ABAUM_REP1_2_F5.raw	6.29126e+06	4.17609e+06	7.43895e+06	3.83224e+06	5952538	7.50436e+06	5.45747e+06	8537430	4958933	5793438	39
[K].aNVDDAVAk.[A]	V5VDA2	E1_dh domain-containing protein OS=Acinetobacter baumannii OX=470 GN=acoA PE=4 SV=1	0	2	0	20200313_AS_ABAUM_REP1_2_F1.raw	14074845	3.31299e+06	15424361	3993106	6396461	15927063	5050335	21575896	3857409	5788396	29
[R].sAGASVQLLGR.[D]	V5V9H7	50S ribosomal protein L2 OS=Acinetobacter baumannii OX=470 GN=rplB PE=3 SV=1	0	2	5.52796	20200313_AS_ABAUM_REP3_4_F5.raw	35433704	7415613	15330365	7702747	6677227	11193063	4.19263e+06	12965463	6127421	5.78316e+06	56
[K].vQSSIQGDkIR.[V]	V5V9C0	UPF0234 protein A7M79_17680 OS=Acinetobacter baumannii OX=470 GN=A7934_04225 PE=3 SV=1	1	3	7.11335	20200313_AS_ABAUM_REP1_2_F4.raw	3.92111e+06	2.42545e+06	4.26164e+06	2460182	3424225	5.66636e+06	4962683	7122712	4.15471e+06	5782469	32
[R].yLSLIPYTDNHk.[-]	V5VBZ8	30S ribosomal protein S18 OS=Acinetobacter baumannii OX=470 GN=rpsR PE=3 SV=1	0	3	3.34713	20200313_AS_ABAUM_REP3_4_F5.raw	45402224	13288063	21319608	10807795	9449706	13528926	5278451	13876006	8.19688e+06	5780417	37
[K].wkEGEATLAPSIDLVGkI.[-]	V5VEN5	Alkyl hydroperoxide reductase C OS=Acinetobacter baumannii OX=470 GN=ahpC_2 PE=3 SV=1	2	3	0	20200313_AS_ABAUM_REP1_2_F6.raw	3.70188e+06	3325994	3.59357e+06	3693992	4.87309e+06	5762012	6789183	4.50392e+06	5636521	5776827	38
[R].LIDQSAQEIVETAk.[R]	V5V940	30S ribosomal protein S10 OS=Acinetobacter baumannii OX=470 GN=rpsJ PE=3 SV=1	0	3	4.97517	20200313_AS_ABAUM_REP1_2_F1.raw	8727272	3960495	13589973	4.50422e+06	9527410	9204756	5176437	13937418	3.76591e+06	5.77397e+06	30
[K].nGVGYLTFNRPk.[A]	A0A077GPV7	1,2-epoxyphenylacetyl-CoA isomerase OS=Acinetobacter baumannii OX=470 GN=paaG PE=4 SV=1	1	3	5.12477	20200313_AS_ABAUM_REP3_4_F6.raw	2.29504e+06	15614064	4.14255e+06	14338020	12514984	1.07109e+06	5.01098e+06	801572	8.34597e+06	5772614	30
[K].TDPQAGPk.[G]	A0A059ZC72	Acyl-CoA dehydrogenase OS=Acinetobacter baumannii OX=470 GN=mmgC_6 PE=3 SV=1	0	2	10.0028	20200313_AS_ABAUM_REP3_4_F1.raw	3.33565e+06	17368954	17025478	15911225	16289099	1151143	5375696	616084	8800579	5767576	26
[K].qINDQNVk.[D]	V5V9J0	Glucose dehydrogenase OS=Acinetobacter baumannii OX=470 GN=gcd PE=4 SV=1	0	2	25.4466	20200313_AS_ABAUM_REP1_2_F2.raw	4518960	6.29421e+06	4.98526e+06	5037772	6.57153e+06	6993536	8557995	5.88233e+06	6.75159e+06	5766763	48
[R].TTDVTGAIQLk.[E]	A0A081H5Y7	Elongation factor Tu OS=Acinetobacter baumannii OX=470 GN=tufB_2 PE=3 SV=1	0	2	8.54143	20200313_AS_ABAUM_REP1_2_F3.raw	6.12541e+06	4.1265e+06	7.90669e+06	4.63732e+06	7.40632e+06	8.04301e+06	5783885	9348370	4.72051e+06	5765759	60
[K].nAYEEGVk.[F]	V5VAS7	4Fe-4S ferredoxin-type domain-containing protein OS=Acinetobacter baumannii OX=470 GN=gltD PE=4 SV=1	0	2	16.6088	20200313_AS_ABAUM_REP1_2_F1.raw	5848401	5.25276e+06	4705271	5539098	6626339	8537831	6680626	4717169	5.84359e+06	5.76456e+06	36
[R].kPLIVMSPk.[S]	V5V9Z3	Transket_pyr domain-containing protein OS=Acinetobacter baumannii OX=470 GN=sucA PE=4 SV=1	1	3	9.94068	20200313_AS_ABAUM_REP1_2_F8.raw	3471583	3.6714e+06	5.00431e+06	4.04806e+06	5.95544e+06	4783873	5500033	4229285	3.86453e+06	5756663	45
[R].gIGSGVGk.[T]	V5V957	50S ribosomal protein L15 OS=Acinetobacter baumannii OX=470 GN=rplO PE=3 SV=1	0	2	10.0939	20200313_AS_ABAUM_REP3_4_F4.raw	40949992	14536989	27310816	12715546	13707255	13039030	5490400	14786550	7.19782e+06	5.75362e+06	47
[K].lILEGANGPTYPk.[A]	A0A0D5YEI5	Glutamate dehydrogenase OS=Acinetobacter baumannii OX=470 GN=gdh PE=3 SV=1	0	3	10.4994	20200313_AS_ABAUM_REP1_2_F5.raw	7601123	4.71327e+06	8113661	5280282	6957257	9102298	6.203e+06	6205262	4.71822e+06	5750469	39
[R].ALTQVAQk.[A]	V5VB88	Malate dehydrogenase OS=Acinetobacter baumannii OX=470 GN=mdh PE=3 SV=1	0	2	6.29345	20200313_AS_ABAUM_REP3_4_F3.raw	18283938	14804759	31216566	18071770	22866590	6.96827e+06	5969816	8993408	8.28743e+06	5749429	37
[R].eVADYIk.[A]	A0A0D5YEX5	Aspartate aminotransferase family protein OS=Acinetobacter baumannii OX=470 GN=ddc PE=3 SV=1	0	2	0	20200313_AS_ABAUM_REP3_4_F2.raw	24016008	16417785	19994030	14813474	14885159	8224529	5.66298e+06	9944653	8655605	5.74905e+06	36
[K].aLDATIASITEALk.[K]	V5VDU0	DNA-binding protein HU OS=Acinetobacter baumannii OX=470 GN=hupB PE=3 SV=1	0	3	4.56039	20200313_AS_ABAUM_REP1_2_F6.raw	3.94946e+06	4.36508e+06	4088939	5634639	8.09393e+06	6247264	6.69892e+06	3812641	4.66412e+06	5742858	46
[K].sIVNLINk.[H]	V5VHI5	Acetylglutamate kinase OS=Acinetobacter baumannii OX=470 GN=argB PE=3 SV=1	0	2	0	20200313_AS_ABAUM_REP1_2_F7.raw	4906374	3.90866e+06	5.19328e+06	3.93999e+06	5442363	6.83651e+06	6073661	6.67004e+06	5.29715e+06	5.74167e+06	40
[R].aAFLLEk.[L]	V5V8S6	Pyruvate dehydrogenase E1 component OS=Acinetobacter baumannii OX=470 GN=aceE PE=4 SV=1	0	2	16.4892	20200313_AS_ABAUM_REP1_2_F7.raw	5.38043e+06	3.88054e+06	7.52397e+06	4149350	5.87864e+06	7660013	5.83067e+06	10322376	5285794	5741608	40
[K].aGVAVADIEk.[L]	V5VB88	Malate dehydrogenase OS=Acinetobacter baumannii OX=470 GN=mdh PE=3 SV=1	0	2	3.72149	20200313_AS_ABAUM_REP3_4_F3.raw	20016340	16319747	24296270	13822966	14436118	6341849	5.01525e+06	7.38043e+06	7.28749e+06	5.74143e+06	65
[R].PGIVIGk.[K]	V5V9N0	30S ribosomal protein S3 OS=Acinetobacter baumannii OX=470 GN=rpsC PE=3 SV=1	0	2	4.88108	20200313_AS_ABAUM_REP3_4_F4.raw	20651926	12189360	21394276	13342226	14367001	7.40053e+06	4827956	9186573	6.59436e+06	5.73663e+06	64
[R].qDIDEIRAGDIAAcVGLk.[D]	V5VFS5	Elongation factor G OS=Acinetobacter baumannii OX=470 GN=fusA PE=3 SV=1	1	3	0	20200313_AS_ABAUM_REP1_2_F3.raw	7.83706e+06	2165416	9076362	2.70932e+06	3.65903e+06	10575770	5062283	9481570	4.49058e+06	5.73449e+06	31
[R].aASNIIR.[E]	V5VBC2	30S ribosomal protein S2 OS=Acinetobacter baumannii OX=470 GN=rpsB PE=3 SV=1	0	2	2.83551	20200313_AS_ABAUM_REP3_4_F4.raw	39514976	14491390	25095494	12294082	13938684	15731025	5.35858e+06	17599198	6.57052e+06	5726121	26
[R].sGALVEk.[R]	V5VGT4	Leucine--tRNA ligase OS=Acinetobacter baumannii OX=470 GN=leuS PE=3 SV=1	0	2	29.1175	20200313_AS_ABAUM_REP3_4_F3.raw	14219575	15572795	16284158	12996029	12967539	4448781	5.51614e+06	5710650	7.99883e+06	5719742	28
[K].lAEGGVk.[Q]	Q20HS3	DNA-directed RNA polymerase subunit beta OS=Acinetobacter baumannii OX=470 GN=rpoB PE=3 SV=1	0	2	8.34263	20200313_AS_ABAUM_REP1_2_F2.raw	9421290	4197741	11633060	4416538	6.18185e+06	12511532	5450396	12654994	4.4855e+06	5.7197e+06	28
[K].fTAPILk.[N]	A0A081H0G0	3-oxoacyl-ACP reductase OS=Acinetobacter baumannii OX=470 GN=fabG_3 PE=4 SV=1	0	2	29.3312	20200313_AS_ABAUM_REP1_2_F8.raw	2.38574e+06	3435440	2.47862e+06	3639411	4529282	4.20555e+06	5.77117e+06	3.30344e+06	4.6613e+06	5710042	30
[R].qISLLLR.[R]	V5VJ37	ATP synthase subunit alpha OS=Acinetobacter baumannii OX=470 GN=atpA PE=3 SV=1	0	2	0	20200313_AS_ABAUM_REP3_4_F8.raw	22833786	10668121	15546486	8923374	8871586	8919446	4.09584e+06	9504295	6557347	5701330	30
[K].dISFEVPGAQVFTk.[Q]	V5VIB6	Protein-export protein SecB OS=Acinetobacter baumannii OX=470 GN=secB PE=3 SV=1	0	3	0	20200313_AS_ABAUM_REP3_4_F4.raw	28950694	15445549	26373760	13075907	16722979	9140357	5467445	7128411	7.87513e+06	5699093	56
[K].iFNFQEIR.[Y]	V5V813	4-hydroxyphenylpyruvate dioxygenase OS=Acinetobacter baumannii OX=470 GN=hpd PE=4 SV=1	0	2	25.2329	20200313_AS_ABAUM_REP1_2_F6.raw	2.65568e+06	5255881	1.26221e+06	5077349	5563925	2.51744e+06	8656798	1.35787e+06	6.19805e+06	5.69836e+06	37
[R].aMQTPEkPMVAIVAGSk.[V]	A0A086HXS4	Phosphoglycerate kinase OS=Acinetobacter baumannii OX=470 GN=pgk PE=3 SV=1	1	3	1.23021	20200313_AS_ABAUM_REP1_2_F7.raw	4.83874e+06	3.0448e+06	7757781	3745337	4774131	10848700	6002112	12074302	3.51858e+06	5.686e+06	40
[R].nFLIPQGk.[A]	A0A1A5UJ33	50S ribosomal protein L9 OS=Acinetobacter baumannii OX=470 GN=rplI PE=3 SV=1	0	2	0	20200313_AS_ABAUM_REP1_2_F7.raw	8.29763e+06	2.76147e+06	11025956	2.7848e+06	4.08561e+06	13971330	3969545	14478842	3.78153e+06	5.68478e+06	33
[R].wLVAEIEk.[G]	V5VHH2; U5QF36	HNS domain-containing protein OS=Acinetobacter baumannii OX=470 GN=A7934_18595 PE=4 SV=1; HNS domain-containing protein OS=Acinetobacter baumannii OX=470 GN=ABUW_4013 PE=4 SV=1	0	2	20.884	20200313_AS_ABAUM_REP1_2_F6.raw	4.36599e+06	3.71209e+06	5.85811e+06	4.4152e+06	6127943	5.71154e+06	6570120	6.11393e+06	4541321	5.68291e+06	38
[R].dRGEDALIIYDDLSk.[Q]	V5VJ37	ATP synthase subunit alpha OS=Acinetobacter baumannii OX=470 GN=atpA PE=3 SV=1	1	3	0.17176	20200313_AS_ABAUM_REP3_4_F1.raw	14768280	11151629	16135832	10668751	12690627	6.9755e+06	5468374	6617064	6786638	5680060	42
[K].dTSGALk.[A]	V5V8S6	Pyruvate dehydrogenase E1 component OS=Acinetobacter baumannii OX=470 GN=aceE PE=4 SV=1	0	2	4.0247	20200313_AS_ABAUM_REP3_4_F2.raw	19082908	17048818	17007836	16521880	15063024	6377432	5.71437e+06	7149468	7.3651e+06	5677302	30
[K].lDYLPVk.[V]	A0A0D5YET6	DUF3108 domain-containing protein OS=Acinetobacter baumannii OX=470 GN=ABUW_0459 PE=4 SV=1	0	2	29.2825	20200313_AS_ABAUM_REP1_2_F4.raw	1.27587e+06	4169932	1.70275e+06	5.07642e+06	6.43891e+06	2.64631e+06	6919833	2227942	5.28921e+06	5677011	31
[R].eGNDFYHEMk.[D]	V5VHQ6	ATP synthase subunit beta OS=Acinetobacter baumannii OX=470 GN=atpD PE=3 SV=1	0	3	20.1489	20200313_AS_ABAUM_REP1_2_F1.raw	3.46039e+06	5459363	6356523	5463951	8815057	5405029	5.54138e+06	3.13904e+06	3.85156e+06	5.67658e+06	32
[K].aLPEVQQFLTGPTkk.[E]	V5VGT4	Leucine--tRNA ligase OS=Acinetobacter baumannii OX=470 GN=leuS PE=3 SV=1	1	3	4.60681	20200313_AS_ABAUM_REP1_2_F7.raw	5.47253e+06	3297276	5396651	3.60319e+06	5.81622e+06	7550126	5.80809e+06	9979076	4.86849e+06	5674345	39
[K].vLTIIDk.[Q]	A0A0D5YKI0	DUF4142 domain-containing protein OS=Acinetobacter baumannii OX=470 GN=ABUW_2679 PE=4 SV=1	0	2	0	20200313_AS_ABAUM_REP3_4_F5.raw	2.22757e+06	19115304	6.49336e+06	14839849	17618764	1.13391e+06	3865756	995643	9223489	5671486	35
[K].rEDIPDLDLSAHGLTk.[S]	V5V9Z3	Transket_pyr domain-containing protein OS=Acinetobacter baumannii OX=470 GN=sucA PE=4 SV=1	1	4	0.680169	20200313_AS_ABAUM_REP3_4_F3.raw	4913768	15793281	17173236	15720652	15110212	1.95312e+06	5867274	1.38706e+06	8.13097e+06	5.67007e+06	41
[R].yDSFDEALk.[I]	A0A0D5YDV3	N-succinylglutamate 5-semialdehyde dehydrogenase OS=Acinetobacter baumannii OX=470 GN=astD PE=3 SV=1	0	2	24.533	20200313_AS_ABAUM_REP1_2_F1.raw	6.89956e+06	4.85597e+06	4416007	4633064	6.02099e+06	7.72321e+06	6076195	3.76306e+06	5146840	5.66051e+06	40
[K].aIAAAVEANk.[V]	V5VH86	50S ribosomal protein L1 OS=Acinetobacter baumannii OX=470 GN=rplA PE=3 SV=1	0	2	4.94558	20200313_AS_ABAUM_REP1_2_F4.raw	7611564	4356181	10065030	5081067	8502431	7305692	4.89053e+06	6677283	4.34205e+06	5659872	30
[R].yDLSPVGR.[M]	Q20HS3	DNA-directed RNA polymerase subunit beta OS=Acinetobacter baumannii OX=470 GN=rpoB PE=3 SV=1	0	2	13.6516	20200313_AS_ABAUM_REP3_4_F2.raw	28358326	13446231	19673822	10767714	12218073	9598853	4461994	10230972	6.75329e+06	5.65198e+06	28
[R].vVEGETLk.[V]	V5VAG5	50S ribosomal protein L21 OS=Acinetobacter baumannii OX=470 GN=rplU PE=3 SV=1	0	2	22.0081	20200313_AS_ABAUM_REP1_2_F1.raw	12304203	5956909	15580818	5618980	8.37139e+06	11881508	5.21543e+06	11665500	4.62726e+06	5649776	32
[K].iVVVTSGk.[G]	V5VG33	Site-determining protein OS=Acinetobacter baumannii OX=470 GN=minD PE=3 SV=1	0	2	0	20200313_AS_ABAUM_REP3_4_F7.raw	16546346	16447418	19590010	15018612	13288592	4.31376e+06	4507049	3909948	7.64846e+06	5648506	35
[R].vKGATGENLLk.[L]	V5V961	30S ribosomal protein S4 OS=Acinetobacter baumannii OX=470 GN=rpsD PE=3 SV=1	1	3	4.55087	20200313_AS_ABAUM_REP1_2_F4.raw	8436505	3.42566e+06	11990368	4249759	7970413	9996908	5146691	19644380	4094212	5.64526e+06	41
[K].vGYPLVVRPSYVLGGR.[A]	A0A081H230	Carbamoyl-phosphate synthase large chain OS=Acinetobacter baumannii OX=470 GN=carB PE=3 SV=1	1	3	0	20200313_AS_ABAUM_REP3_4_F8.raw	17607042	9820999	15043437	9482850	8461078	6.98091e+06	4.1315e+06	8869407	5.43909e+06	5634866	33
[K].aGEEkVIDVTFPEDYQAENLAGk.[A]	V5VGL2	Trigger factor OS=Acinetobacter baumannii OX=470 GN=tig PE=3 SV=1	1	4	4.05118	20200313_AS_ABAUM_REP1_2_F3.raw	5.8571e+06	2324043	6.92761e+06	2.62506e+06	4165990	10537435	5002084	16655490	3.70947e+06	5632066	47
[R].FkATANGFk.[R]	V5VGN6	50S ribosomal protein L35 OS=Acinetobacter baumannii OX=470 GN=rpmI PE=3 SV=1	1	3	16.4788	20200313_AS_ABAUM_REP1_2_F7.raw	6.47515e+06	3.44362e+06	6.76792e+06	3.60787e+06	6.01478e+06	8405712	4664547	9649761	3.83567e+06	5631694	27
[K].aEITDIDQAk.[Q]	V5VDT0	Probable transcriptional regulatory protein A7M90_11300 OS=Acinetobacter baumannii OX=470 GN=yebC PE=3 SV=1	0	2	0	20200313_AS_ABAUM_REP1_2_F1.raw	6768252	3.54092e+06	8911494	3.65935e+06	6686195	7330735	5.13924e+06	8715033	4.46901e+06	5628305	56
[K].tSLNDLLR.[A]	V5VB11	2,3,4,5-tetrahydropyridine-2,6-dicarboxylate N-succinyltransferase OS=Acinetobacter baumannii OX=470 GN=dapD PE=3 SV=1	0	2	15.3323	20200313_AS_ABAUM_REP1_2_F5.raw	4211069	3624357	5.53878e+06	4.01066e+06	5.64657e+06	5.66746e+06	5.22801e+06	4595713	4597249	5626295	36
[R].aQEELTAIAR.[K]	A0A0D5YDL1	Phosphoenolpyruvate carboxylase OS=Acinetobacter baumannii OX=470 GN=ppc PE=3 SV=1	0	2	0	20200313_AS_ABAUM_REP1_2_F1.raw	3458600	4.28235e+06	2.89962e+06	4.64501e+06	6.92633e+06	4.23022e+06	5234408	3.00739e+06	4.79507e+06	5626216	48
[R].gSTVSFGSIAIk.[A]	V5VB35	50S ribosomal protein L16 OS=Acinetobacter baumannii OX=470 GN=rplP PE=3 SV=1	0	3	26.6313	20200313_AS_ABAUM_REP1_2_F8.raw	8712414	3885230	10203859	3890865	5811034	11328364	5.04806e+06	13635247	4002965	5.62618e+06	43
[K].gVAQFYASk.[G]	V5VDL9	Cysteine desulfurase IscS OS=Acinetobacter baumannii OX=470 GN=iscS PE=3 SV=1	0	2	3.62644	20200313_AS_ABAUM_REP3_4_F6.raw	31679714	12568284	23100230	10616986	14136985	10476210	4.70592e+06	15508879	6.15793e+06	5.62524e+06	50
[K].dAWMQAGTAR.[A]	A0A059ZGZ2	50S ribosomal protein L6 OS=Acinetobacter baumannii OX=470 GN=rplF PE=3 SV=1	0	2	5.0236	20200313_AS_ABAUM_REP3_4_F3.raw	40830572	16546748	28325310	13668955	14339864	12302093	4.5618e+06	13889423	8195623	5613875	32
[R].tIEDVQkDLFNILDk.[-]	V5VFN0	Adenylate kinase OS=Acinetobacter baumannii OX=470 GN=adk PE=3 SV=1	1	3	6.85255	20200313_AS_ABAUM_REP3_4_F5.raw	18222974	12917606	19520200	11311665	12072722	6891704	4601823	7.31576e+06	6988584	5.61242e+06	28
[K].aVSYEDLLk.[E]	V5VGL2	Trigger factor OS=Acinetobacter baumannii OX=470 GN=tig PE=3 SV=1	0	2	1.89534	20200313_AS_ABAUM_REP1_2_F3.raw	9375451	7.98076e+06	17322022	8106078	13084273	8357855	6.8209e+06	6223172	4.96574e+06	5.60957e+06	58
[R].gALVLVk.[D]	A0A0D5YLX5	Histidinol dehydrogenase OS=Acinetobacter baumannii OX=470 GN=hisD PE=3 SV=1	0	2	18.7496	20200313_AS_ABAUM_REP1_2_F7.raw	6247100	3.7765e+06	7.23105e+06	4.58738e+06	6669662	8937909	5.92486e+06	9199921	4.93008e+06	5.60437e+06	41
[R].aIVGDGHR.[S]	A0A1A5UUC6	CSD_1 domain-containing protein OS=Acinetobacter baumannii OX=470 GN=cspG PE=4 SV=1	0	2	0	20200313_AS_ABAUM_REP3_4_F2.raw	16933314	10708728	15942488	10100043	10217418	7359754	4332164	3539010	6.75862e+06	5.60331e+06	35
[R].lISIAIPR.[I]	V5VB41	50S ribosomal protein L5 OS=Acinetobacter baumannii OX=470 GN=rplE PE=3 SV=1	0	2	28.7763	20200313_AS_ABAUM_REP3_4_F8.raw	17405518	11418012	17166240	10677581	10039465	6740406	4222789	8.30341e+06	6.32917e+06	5603215	36
[R].eLYLGAVVDR.[S]	V5VBY1	Succinate--CoA ligase [ADP-forming] subunit beta OS=Acinetobacter baumannii OX=470 GN=sucC PE=3 SV=1	0	2	6.21673	20200313_AS_ABAUM_REP1_2_F2.raw	6739188	3.27826e+06	7.77885e+06	4.39922e+06	6.82705e+06	8.29665e+06	5.56845e+06	11034966	4806076	5.60187e+06	43
[K].iQIVEINAGGIGR.[D]	V5VEN5	Alkyl hydroperoxide reductase C OS=Acinetobacter baumannii OX=470 GN=ahpC_2 PE=3 SV=1	0	2	0	20200313_AS_ABAUM_REP3_4_F5.raw	14417846	13403356	14954828	10980627	10475883	4.28848e+06	4066743	4.98127e+06	6840256	5600187	46
[K].aNTTQkTEQLDTVRDDATNEALTTNQGVk.[I]	A0A0E1JRA6	Catalase OS=Acinetobacter baumannii OX=470 GN=katE PE=3 SV=1	2	4	0	20200313_AS_ABAUM_REP1_2_F3.raw	570833	2366129	143962	3271599	4.04595e+06	1.21689e+06	8812364	363661	6274059	5.59937e+06	60
[R].dRGEDALIIYDDLSk.[Q]	V5VJ37	ATP synthase subunit alpha OS=Acinetobacter baumannii OX=470 GN=atpA PE=3 SV=1	1	3	0	20200313_AS_ABAUM_REP1_2_F1.raw	5015927	4.09488e+06	6303184	4192938	6.6593e+06	6.29359e+06	5693151	5513267	4664571	5598845	44
[R].gAYSTFk.[G]	V5VGK0	Vitamin B12-dependent ribonucleotide reductase OS=Acinetobacter baumannii OX=470 GN=nrdA PE=3 SV=1	0	2	5.42642	20200313_AS_ABAUM_REP1_2_F6.raw	7.90351e+06	3.73956e+06	8334858	3.88942e+06	6.38545e+06	9316365	4.99423e+06	10664769	4.27355e+06	5.59801e+06	33
[K].iNkNWGVFGEVGAYYTGNPTVk.[L]	C0L0K5	Carbapenem-associated resistance protein OS=Acinetobacter baumannii OX=470 GN=carO PE=4 SV=1	1	4	27.2413	20200313_AS_ABAUM_REP1_2_F8.raw	3.38213e+06	3.99253e+06	3.27977e+06	8116985	6.72899e+06	6.89491e+06	10227044	3.27979e+06	5850004	5594688	43
[R].aLTQVAQk.[A]	V5VB88	Malate dehydrogenase OS=Acinetobacter baumannii OX=470 GN=mdh PE=3 SV=1	0	2	0	20200313_AS_ABAUM_REP3_4_F6.raw	19041596	13910992	19327890	11473340	11246417	5959508	4.24382e+06	7.28727e+06	7557451	5591863	50
[R].gGVSLRPGDGIIHSWLNR.[M]	V5VBJ4	Aconitate hydratase B OS=Acinetobacter baumannii OX=470 GN=acnB PE=3 SV=1	1	4	2.82744	20200313_AS_ABAUM_REP3_4_F8.raw	10849770	12008475	13672544	13491884	11556700	3.68141e+06	5.98524e+06	3724312	8162423	5.59172e+06	36
[R].VkPDNSGVDLTNVk.[M]	A0A0E4HMY3	ETF domain-containing protein OS=Acinetobacter baumannii OX=470 GN=etfB PE=4 SV=1	1	3	6.09207	20200313_AS_ABAUM_REP1_2_F3.raw	2.83123e+06	3.21275e+06	5067637	4.54712e+06	11266295	4235544	5356351	7.50653e+06	4553126	5586842	43
[K].gMTAFLIEk.[G]	A0A059ZC72	Acyl-CoA dehydrogenase OS=Acinetobacter baumannii OX=470 GN=mmgC_6 PE=3 SV=1	0	2	4.6824	20200313_AS_ABAUM_REP3_4_F6.raw	3.35948e+06	18286722	14457987	14984691	14305565	1.10878e+06	4.73967e+06	669193	8482769	5585094	55
[K].aAETVYETLRk.[E]	A0A0D8GWU9	2-methylisocitrate lyase OS=Acinetobacter baumannii OX=470 GN=prpB PE=3 SV=1	1	3	11.2548	20200313_AS_ABAUM_REP3_4_F3.raw	11206052	13717976	12823828	11825485	11732130	3.82795e+06	4693705	2.48766e+06	7029275	5.5815e+06	34
[R].gVDFDGMLSTLk.[T]	A0A0D5YMA2	Aminotransferase OS=Acinetobacter baumannii OX=470 GN=araT PE=3 SV=1	0	2	6.88178	20200313_AS_ABAUM_REP1_2_F5.raw	4427438	2.99965e+06	5765317	3.72691e+06	6620338	7.86189e+06	4735833	5.51589e+06	3677554	5573056	58
[R].gTFVIDPEGk.[I]	V5VEN5	Alkyl hydroperoxide reductase C OS=Acinetobacter baumannii OX=470 GN=ahpC_2 PE=3 SV=1	0	2	0	20200313_AS_ABAUM_REP1_2_F3.raw	3814551	4725677	4.76427e+06	4.8079e+06	7.02967e+06	4.43365e+06	5.21577e+06	3.63994e+06	4.18213e+06	5.56531e+06	40
[K].NTTIPAk.[K]	A0A0D5YNP4	Chaperone protein DnaK OS=Acinetobacter baumannii OX=470 GN=dnaK PE=2 SV=1	0	2	13.4435	20200313_AS_ABAUM_REP1_2_F2.raw	6603875	4.08619e+06	9665758	5.29651e+06	7.96282e+06	8926469	5510314	12096001	4.85502e+06	5561583	34
[R].iGFFNPTAQGQAEk.[L]	V5V9E8	30S ribosomal protein S16 OS=Acinetobacter baumannii OX=470 GN=rpsP PE=3 SV=1	0	3	6.94113	20200313_AS_ABAUM_REP1_2_F5.raw	11206370	2.70382e+06	12240221	3445414	4614216	14200498	5.02229e+06	14857394	3.73353e+06	5.55892e+06	50
[K].gPLGYAMIk.[K]	V5V9P9	50S ribosomal protein L13 OS=Acinetobacter baumannii OX=470 GN=rplM PE=3 SV=1	0	2	0	20200313_AS_ABAUM_REP1_2_F7.raw	8.18183e+06	2.56476e+06	1.20138e+07	3.44002e+06	5.52528e+06	1.20484e+07	4.47525e+06	1.57773e+07	2.96526e+06	5.54752e+06	53
[K].gAIPGATGGDVIVRPTIk.[A]	V5V9M8	50S ribosomal protein L3 OS=Acinetobacter baumannii OX=470 GN=rplC PE=3 SV=1	1	3	0	20200313_AS_ABAUM_REP1_2_F6.raw	6.06779e+06	3705773	9528582	3718530	7.12113e+06	8022616	5372304	8118426	3885067	5.54729e+06	36
[K].iVDWIkPFTQVk.[N]	A0A0M0XU69	Acetyl-coenzyme A synthetase OS=Acinetobacter baumannii OX=470 GN=acsA_1 PE=3 SV=1	1	3	0	20200313_AS_ABAUM_REP3_4_F8.raw	3.91281e+06	14908534	9459443	10790306	11772197	1.72564e+06	4489310	858986	7927831	5.5453e+06	32
[R].lTDEEMAk.[A]	W8FNF9	Peptidyl-prolyl cis-trans isomerase OS=Acinetobacter baumannii OX=470 GN=fklB PE=3 SV=1	0	2	7.0781	20200313_AS_ABAUM_REP3_4_F1.raw	12422177	12958906	14621987	10451752	10884261	4288706	4.08098e+06	2.49178e+06	6.96825e+06	5.54245e+06	43
[R].vAFQAVIk.[A]	V5VGC9	50S ribosomal protein L20 OS=Acinetobacter baumannii OX=470 GN=rplT PE=3 SV=1	0	2	0	20200313_AS_ABAUM_REP1_2_F8.raw	8531580	3.5409e+06	11008591	4484270	6094518	8.09034e+06	4189310	11870784	3514981	5536933	39
[K].vIPLcPYAk.[S]	V5VEF1	N-acetyltransferase domain-containing protein OS=Acinetobacter baumannii OX=470 GN=A7934_13950 PE=4 SV=1	0	2	0	20200313_AS_ABAUM_REP1_2_F7.raw	1.03807e+06	3.89598e+06	419162	3.89324e+06	5.30324e+06	1.59519e+06	5530561	695503	5113170	5.53525e+06	37
[K].aWHDTSDAIk.[K]	V5VEN5	Alkyl hydroperoxide reductase C OS=Acinetobacter baumannii OX=470 GN=ahpC_2 PE=3 SV=1	0	3	15.8082	20200313_AS_ABAUM_REP1_2_F2.raw	3.04731e+06	3821830	2.50919e+06	4469165	6.8239e+06	3.85119e+06	5.49904e+06	2.81039e+06	4693383	5533459	38
[R].LAGELLDAAEGk.[G]	V5VG47	30S ribosomal protein S7 OS=Acinetobacter baumannii OX=470 GN=rpsG PE=3 SV=1	0	2	6.97664	20200313_AS_ABAUM_REP1_2_F1.raw	6.60655e+06	3.20052e+06	10295177	4464794	8842215	9085405	4.72501e+06	16898830	3.92875e+06	5.53272e+06	48
[K].gVSEISNEVk.[Q]	A0A0D5YG91	Phosphoribosylformylglycinamidine synthase OS=Acinetobacter baumannii OX=470 GN=purL PE=3 SV=1	0	2	11.4655	20200313_AS_ABAUM_REP3_4_F2.raw	16734806	12235486	17747420	10897264	13539668	6229324	4056709	4.35166e+06	5.85556e+06	5.52943e+06	56
[K].vcQVTGk.[R]	V5VIG4	50S ribosomal protein L28 OS=Acinetobacter baumannii OX=470 GN=rpmB PE=3 SV=1	0	2	12.3756	20200313_AS_ABAUM_REP3_4_F4.raw	32050768	13000463	19505400	11777274	9736443	10186178	4.69083e+06	9907214	7062095	5.52772e+06	35
[K].tVVENIR.[S]	V5VAH2	60 kDa chaperonin OS=Acinetobacter baumannii OX=470 GN=cpn60 PE=3 SV=1	0	2	2.35143	20200313_AS_ABAUM_REP3_4_F3.raw	24616972	14804566	19833740	11567351	12136303	7928986	4773068	6998486	7409007	5522489	32
[K].vILEPLER.[G]	V5V9Q1	DNA-directed RNA polymerase subunit alpha OS=Acinetobacter baumannii OX=470 GN=rpoA PE=3 SV=1	0	2	3.51086	20200313_AS_ABAUM_REP3_4_F2.raw	30180928	14693655	22202796	11719770	13310911	11440819	5.49872e+06	13829935	6.95574e+06	5.51741e+06	30
[R].vVDANVk.[V]	A0A0E4HMY3	ETF domain-containing protein OS=Acinetobacter baumannii OX=470 GN=etfB PE=4 SV=1	0	2	1.87447	20200313_AS_ABAUM_REP3_4_F3.raw	17974150	17022780	23982670	11116089	13120361	7.42357e+06	4.19974e+06	6889341	6647045	5.5154e+06	40
[K].iLNQEAk.[E]	A0A0D7U518	Meth_synt_2 domain-containing protein OS=Acinetobacter baumannii OX=470 GN=xecA1 PE=3 SV=1	0	2	4.67725	20200313_AS_ABAUM_REP1_2_F4.raw	2.72376e+06	5.3806e+06	4559937	5.29367e+06	7.97616e+06	3.95408e+06	3.87371e+06	3.4801e+06	2.81207e+06	5.51402e+06	27
[R].lVASFLEk.[G]	V5VGT4	Leucine--tRNA ligase OS=Acinetobacter baumannii OX=470 GN=leuS PE=3 SV=1	0	2	12.4997	20200313_AS_ABAUM_REP1_2_F6.raw	7627334	3.29569e+06	9388813	4.45985e+06	6.06731e+06	7798891	4348900	9863058	4275187	5513308	40
[K].iQPEILk.[K]	A0A0B9W463	Nitrite/sulfite reductase OS=Acinetobacter baumannii OX=470 GN=sir PE=3 SV=1	0	2	21.711	20200313_AS_ABAUM_REP1_2_F4.raw	11389419	5179393	9981019	6682016	6778121	13266315	7.05018e+06	10701622	5.68534e+06	5.51034e+06	27
[K].lDYLPVk.[V]	A0A0D5YET6	DUF3108 domain-containing protein OS=Acinetobacter baumannii OX=470 GN=ABUW_0459 PE=4 SV=1	0	2	15.1237	20200313_AS_ABAUM_REP1_2_F5.raw	1088239	4.45535e+06	1.46578e+06	5.63521e+06	6562633	2654219	7287032	2.04983e+06	5524136	5.50987e+06	27
[K].lNDLNAAR.[A]	V5V9M5	50S ribosomal protein L4 OS=Acinetobacter baumannii OX=470 GN=rplD PE=3 SV=1	0	2	2.14099	20200313_AS_ABAUM_REP1_2_F3.raw	11000302	2940180	12301092	3.32081e+06	5445738	13124120	4097469	16000474	3430006	5509515	37
[K].aGVLADVR.[K]	V5VD51	30S ribosomal protein S21 OS=Acinetobacter baumannii OX=470 GN=rpsU PE=3 SV=1	0	2	1.75918	20200313_AS_ABAUM_REP1_2_F3.raw	9175805	2.7742e+06	11209688	3.77927e+06	5768767	12822537	4772074	15481414	3.73854e+06	5.50873e+06	41
[R].DGIHQHTIHk.[G]	A0A0E1JRA6	Catalase OS=Acinetobacter baumannii OX=470 GN=katE PE=3 SV=1	0	3	12.3302	20200313_AS_ABAUM_REP1_2_F1.raw	464821	3.39678e+06	709313	5.6402e+06	15146654	1052471	6938429	856953	7886960	5504971	25
[truncated: 87,491 more rows]

## Sheet: Supplementary Table S2
			Col-Untreated			NaHS_Col-Untreated			NAHS-Untreated
[truncated: 1,533 more rows]
